# Supplementary material for: Genome-wide identification and expression analysis of CASPL gene family in Zea mays (L.)
Source: Front Plant Sci. 2024 Oct 28;15:1477383. doi: 10.3389/fpls.2024.1477383 (PMC11550983; doi:10.3389/fpls.2024.1477383)
Supplement: Supplementary file 2 [file Table2.xlsx]

## Sheet: Supplemental Table 2
Supplemental Table 2 Ka/Ks values of duplicate gene pairs in maize
	Name 1	Name 2	Ka	Ks	Ka_Ks	Duplication Type	Purifying Selection
Zea mays	Zm00001d028062	Zm00001d028063	0.0971354	0.133744	0.726281	Tandem duplication	YES
	Zm00001d048727	Zm00001d048728	0.382735	0.561491	0.68164	Tandem duplication	YES
	Zm00001d048728	Zm00001d048729	0.673019	0.789143	0.852848	Tandem duplication	YES
	Zm00001d007379	Zm00001d007451	0.845473	0.814079	1.03856	Tandem duplication	NO
	Zm00001d019915	Zm00001d019917	0.854062	NaN	NaN	Tandem duplication
	Zm00001d010038	Zm00001d010053	0.927346	1.54012	0.602126	Tandem duplication	YES
	Zm00001d028799	Zm00001d047702	0.178232	0.215274	0.827928	whole genome duplication	YES
	Zm00001d025613	Zm00001d003418	0.0337	0.114099	0.295359	whole genome duplication	YES
	Zm00001d007379	Zm00001d049285	0.244091	0.353462	0.690573	whole genome duplication	YES
	Zm00001d044093	Zm00001d011455	0.0952881	0.131476	0.724758	whole genome duplication	YES
	Zm00001d042872	Zm00001d010053	0.233747	0.96939	0.241128	whole genome duplication	YES
	Zm00001d053996	Zm00001d015184	0.0898509	0.315424	0.284858	whole genome duplication	YES
	Zm00001d015463	Zm00001d036700	0.284737	0.384452	0.740629	whole genome duplication	YES
	Zm00001d018029	Zm00001d044816	0.143848	1.06959	0.134489	whole genome duplication	YES
	Zm00001d015463	Zm00001d046916	0.286081	0.388581	0.736219	whole genome duplication	YES
	Zm00001d036700	Zm00001d046916	0.0319622	0.0917712	0.348282	whole genome duplication	YES
	Zm00001d022574	Zm00001d047702	0.437593	0.950728	0.460272	whole genome duplication	YES
