# Supplementary material for: Genome-wide identification and expression analysis of CASPL gene family in Zea mays (L.)
Source: Front Plant Sci. 2024 Oct 28;15:1477383. doi: 10.3389/fpls.2024.1477383 (PMC11550983; doi:10.3389/fpls.2024.1477383)
Supplement: Supplementary file 3 [file Table3.xlsx]

## Sheet: Supplemental Table 3
Supplemental Table 3 The Cis-elements was analyzed of ZmCASPL genes by plantcare
Zm00001eb007310	428	468	ABRE
Zm00001eb007310	523	563	ABRE
Zm00001eb007310	702	742	ABRE
Zm00001eb007310	837	877	ABRE
Zm00001eb007310	919	959	ABRE
Zm00001eb007310	1021	1061	ABRE
Zm00001eb007310	1022	1062	ABRE
Zm00001eb007310	1111	1151	ABRE
Zm00001eb007310	1313	1353	ABRE
Zm00001eb007310	115	155	CAT-box
Zm00001eb007310	413	453	CAT-box
Zm00001eb007310	692	732	CAT-box
Zm00001eb007310	1166	1206	CAT-box
Zm00001eb007310	1172	1212	CAT-box
Zm00001eb007310	1109	1149	CGTCA-motif
Zm00001eb007310	1589	1629	CGTCA-motif
Zm00001eb007310	956	996	GARE-motif
Zm00001eb007310	702	742	G-box
Zm00001eb007310	837	877	G-box
Zm00001eb007310	1021	1061	G-box
Zm00001eb007310	1110	1150	G-box
Zm00001eb007310	1362	1402	G-box
Zm00001eb007310	1749	1789	G-box
Zm00001eb007310	428	468	G-Box
Zm00001eb007310	522	562	G-Box
Zm00001eb007310	919	959	G-Box
Zm00001eb007310	1021	1061	G-Box
Zm00001eb007310	1313	1353	G-Box
Zm00001eb007310	122	162	LTR
Zm00001eb007310	1390	1430	LTR
Zm00001eb007310	26	66	MYB
Zm00001eb007310	220	260	MYB
Zm00001eb007310	275	315	MYB
Zm00001eb007310	956	996	MYB
Zm00001eb007310	1545	1585	MYB
Zm00001eb007310	1437	1477	MYC
Zm00001eb007310	1109	1149	TGACG-motif
Zm00001eb007310	1589	1629	TGACG-motif
Zm00001eb007310	162	202	TGA-element
Zm00001eb007310	1490	1530	TGA-element
Zm00001eb007311	428	468	ABRE
Zm00001eb007311	523	563	ABRE
Zm00001eb007311	702	742	ABRE
Zm00001eb007311	837	877	ABRE
Zm00001eb007311	919	959	ABRE
Zm00001eb007311	1021	1061	ABRE
Zm00001eb007311	1022	1062	ABRE
Zm00001eb007311	1111	1151	ABRE
Zm00001eb007311	1313	1353	ABRE
Zm00001eb007311	115	155	CAT-box
Zm00001eb007311	413	453	CAT-box
Zm00001eb007311	692	732	CAT-box
Zm00001eb007311	1166	1206	CAT-box
Zm00001eb007311	1172	1212	CAT-box
Zm00001eb007311	1109	1149	CGTCA-motif
Zm00001eb007311	1589	1629	CGTCA-motif
Zm00001eb007311	956	996	GARE-motif
Zm00001eb007311	702	742	G-box
Zm00001eb007311	837	877	G-box
Zm00001eb007311	1021	1061	G-box
Zm00001eb007311	1110	1150	G-box
Zm00001eb007311	1362	1402	G-box
Zm00001eb007311	1749	1789	G-box
Zm00001eb007311	428	468	G-Box
Zm00001eb007311	522	562	G-Box
Zm00001eb007311	919	959	G-Box
Zm00001eb007311	1021	1061	G-Box
Zm00001eb007311	1313	1353	G-Box
Zm00001eb007311	122	162	LTR
Zm00001eb007311	1390	1430	LTR
Zm00001eb007311	26	66	MYB
Zm00001eb007311	220	260	MYB
Zm00001eb007311	275	315	MYB
Zm00001eb007311	956	996	MYB
Zm00001eb007311	1545	1585	MYB
Zm00001eb007311	1437	1477	MYC
Zm00001eb007311	1109	1149	TGACG-motif
Zm00001eb007311	1589	1629	TGACG-motif
Zm00001eb007311	162	202	TGA-element
Zm00001eb007311	1490	1530	TGA-element
Zm00001eb008140	110	150	ABRE
Zm00001eb008140	209	249	ABRE
Zm00001eb008140	489	529	ABRE
Zm00001eb008140	1803	1843	CAT-box
Zm00001eb008140	1908	1948	CAT-box
Zm00001eb008140	66	106	ERE
Zm00001eb008140	146	186	ERE
Zm00001eb008140	148	188	ERE
Zm00001eb008140	238	278	ERE
Zm00001eb008140	109	149	G-box
Zm00001eb008140	209	249	G-box
Zm00001eb008140	489	529	G-Box
Zm00001eb008140	1405	1445	GT1-motif
Zm00001eb008140	1406	1446	GT1-motif
Zm00001eb008140	1714	1754	GT1-motif
Zm00001eb008140	1286	1326	MBS
Zm00001eb008140	1286	1326	Myb
Zm00001eb008140	496	536	MYB
Zm00001eb008140	1322	1362	Myc
Zm00001eb008140	961	1001	W box
Zm00001eb008140	1064	1104	W box
Zm00001eb008140	1201	1241	WUN-motif
Zm00001eb013830	1808	1848	ABRE
Zm00001eb013830	1831	1871	ABRE
Zm00001eb013830	1832	1872	ABRE
Zm00001eb013830	1916	1956	ABRE
Zm00001eb013830	946	986	CAT-box
Zm00001eb013830	673	713	CGTCA-motif
Zm00001eb013830	1256	1296	G-box
Zm00001eb013830	1831	1871	G-box
Zm00001eb013830	1831	1871	G-Box
Zm00001eb013830	730	770	GT1-motif
Zm00001eb013830	22	62	LTR
Zm00001eb013830	492	532	LTR
Zm00001eb013830	1050	1090	LTR
Zm00001eb013830	1901	1941	LTR
Zm00001eb013830	1722	1762	MYB
Zm00001eb013830	1962	2002	MYB
Zm00001eb013830	673	713	TGACG-motif
Zm00001eb013830	646	686	W box
Zm00001eb031580	790	830	ABRE
Zm00001eb031580	891	931	ABRE
Zm00001eb031580	1316	1356	ABRE
Zm00001eb031580	1868	1908	CAT-box
Zm00001eb031580	24	64	CGTCA-motif
Zm00001eb031580	27	67	CGTCA-motif
Zm00001eb031580	792	832	CGTCA-motif
Zm00001eb031580	937	977	CGTCA-motif
Zm00001eb031580	1741	1781	CGTCA-motif
Zm00001eb031580	1535	1575	circadian
Zm00001eb031580	330	370	GARE-motif
Zm00001eb031580	494	534	GARE-motif
Zm00001eb031580	790	830	G-box
Zm00001eb031580	1316	1356	G-Box
Zm00001eb031580	54	94	GT1-motif
Zm00001eb031580	56	96	I-box
Zm00001eb031580	202	242	MBS
Zm00001eb031580	662	702	MBS
Zm00001eb031580	1514	1554	MBS
Zm00001eb031580	1943	1983	MBS
Zm00001eb031580	124	164	MYB
Zm00001eb031580	330	370	MYB
Zm00001eb031580	384	424	MYB
Zm00001eb031580	494	534	MYB
Zm00001eb031580	626	666	MYB
Zm00001eb031580	722	762	MYB
Zm00001eb031580	1902	1942	MYB
Zm00001eb031580	202	242	Myb
Zm00001eb031580	662	702	Myb
Zm00001eb031580	1514	1554	Myb
Zm00001eb031580	1560	1600	Myb
Zm00001eb031580	1943	1983	Myb
Zm00001eb031580	1548	1588	Myc
Zm00001eb031580	668	708	MYC
Zm00001eb031580	1188	1228	MYC
Zm00001eb031580	1268	1308	MYC
Zm00001eb031580	1278	1318	MYC
Zm00001eb031580	1771	1811	P-box
Zm00001eb031580	24	64	TGACG-motif
Zm00001eb031580	27	67	TGACG-motif
Zm00001eb031580	792	832	TGACG-motif
Zm00001eb031580	937	977	TGACG-motif
Zm00001eb031580	1741	1781	TGACG-motif
Zm00001eb031580	365	405	W box
Zm00001eb031580	642	682	WUN-motif
Zm00001eb058720	1306	1346	ABRE
Zm00001eb058720	1565	1605	ABRE
Zm00001eb058720	610	650	CGTCA-motif
Zm00001eb058720	296	336	G-box
Zm00001eb058720	1306	1346	G-box
Zm00001eb058720	1564	1604	G-box
Zm00001eb058720	1841	1881	G-box
Zm00001eb058720	1358	1398	I-box
Zm00001eb058720	0	40	MBS
Zm00001eb058720	1372	1412	MBS
Zm00001eb058720	1439	1479	MBS
Zm00001eb058720	0	40	Myb
Zm00001eb058720	1372	1412	Myb
Zm00001eb058720	1439	1479	Myb
Zm00001eb058720	23	63	MYB
Zm00001eb058720	100	140	MYB
Zm00001eb058720	471	511	MYB
Zm00001eb058720	1090	1130	MYB
Zm00001eb058720	1378	1418	MYB
Zm00001eb058720	1560	1600	MYB
Zm00001eb058720	1650	1690	MYB
Zm00001eb058720	782	822	MYC
Zm00001eb058720	899	939	MYC
Zm00001eb058720	922	962	MYC
Zm00001eb058720	1516	1556	MYC
Zm00001eb058720	424	464	P-box
Zm00001eb058720	610	650	TGACG-motif
Zm00001eb058720	169	209	W box
Zm00001eb058720	1635	1675	W box
Zm00001eb065710	273	313	CAT-box
Zm00001eb065710	1878	1918	CGTCA-motif
Zm00001eb065710	610	650	circadian
Zm00001eb065710	1224	1264	ERE
Zm00001eb065710	586	626	GARE-motif
Zm00001eb065710	50	90	GT1-motif
Zm00001eb065710	502	542	GT1-motif
Zm00001eb065710	203	243	I-box
Zm00001eb065710	1348	1388	LTR
Zm00001eb065710	1774	1814	MBS
Zm00001eb065710	337	377	MYB
Zm00001eb065710	586	626	MYB
Zm00001eb065710	888	928	MYB
Zm00001eb065710	1781	1821	MYB
Zm00001eb065710	1972	2012	MYB
Zm00001eb065710	959	999	Myb
Zm00001eb065710	1600	1640	Myb
Zm00001eb065710	1774	1814	Myb
Zm00001eb065710	187	227	MYC
Zm00001eb065710	312	352	MYC
Zm00001eb065710	1185	1225	MYC
Zm00001eb065710	1878	1918	TGACG-motif
Zm00001eb065710	1633	1673	TGA-element
Zm00001eb065710	718	758	TCA-element
Zm00001eb080730	1297	1337	ABRE
Zm00001eb080730	1185	1225	CAT-box
Zm00001eb080730	148	188	CGTCA-motif
Zm00001eb080730	1345	1385	CGTCA-motif
Zm00001eb080730	672	712	ERE
Zm00001eb080730	1296	1336	G-box
Zm00001eb080730	1320	1360	G-box
Zm00001eb080730	119	159	LTR
Zm00001eb080730	217	257	LTR
Zm00001eb080730	227	267	LTR
Zm00001eb080730	235	275	LTR
Zm00001eb080730	258	298	LTR
Zm00001eb080730	306	346	LTR
Zm00001eb080730	439	479	LTR
Zm00001eb080730	462	502	LTR
Zm00001eb080730	582	622	MBS
Zm00001eb080730	1597	1637	MBS
Zm00001eb080730	71	111	MYB
Zm00001eb080730	1249	1289	MYB
Zm00001eb080730	1516	1556	MYB
Zm00001eb080730	1536	1576	MYB
Zm00001eb080730	1609	1649	MYB
Zm00001eb080730	1695	1735	MYB
Zm00001eb080730	1711	1751	MYB
Zm00001eb080730	582	622	Myb
Zm00001eb080730	1597	1637	Myb
Zm00001eb080730	478	518	MYC
Zm00001eb080730	1322	1362	MYC
Zm00001eb080730	1952	1992	MYC
Zm00001eb080730	148	188	TGACG-motif
Zm00001eb080730	1345	1385	TGACG-motif
Zm00001eb080730	1228	1268	TCA-element
Zm00001eb087050	1626	1666	ABRE
Zm00001eb087050	1084	1124	CGTCA-motif
Zm00001eb087050	1878	1918	CTAG-motif
Zm00001eb087050	1626	1666	G-box
Zm00001eb087050	271	311	GT1-motif
Zm00001eb087050	272	312	GT1-motif
Zm00001eb087050	841	881	GT1-motif
Zm00001eb087050	273	313	MYB
Zm00001eb087050	1119	1159	MYB
Zm00001eb087050	1364	1404	MYB
Zm00001eb087050	1376	1416	MYB
Zm00001eb087050	75	115	Myb
Zm00001eb087050	334	374	MYC
Zm00001eb087050	386	426	MYC
Zm00001eb087050	1084	1124	TGACG-motif
Zm00001eb094710	565	605	ABRE
Zm00001eb094710	45	85	CAT-box
Zm00001eb094710	594	634	CAT-box
Zm00001eb094710	968	1008	CAT-box
Zm00001eb094710	133	173	G-box
Zm00001eb094710	15	55	LTR
Zm00001eb094710	83	123	MBS
Zm00001eb094710	83	123	Myb
Zm00001eb094710	149	189	MYB
Zm00001eb094710	1049	1089	MYB
Zm00001eb094710	1847	1887	MYB
Zm00001eb094710	1475	1515	Myc
Zm00001eb094710	1486	1526	Myc
Zm00001eb094710	142	182	MYC
Zm00001eb094710	452	492	MYC
Zm00001eb094710	583	623	MYC
Zm00001eb094710	657	697	MYC
Zm00001eb094710	1755	1795	MYC
Zm00001eb094710	1260	1300	P-box
Zm00001eb113200	788	828	ABRE
Zm00001eb113200	1849	1889	ABRE
Zm00001eb113200	1903	1943	CAT-box
Zm00001eb113200	620	660	CGTCA-motif
Zm00001eb113200	1699	1739	CGTCA-motif
Zm00001eb113200	1848	1888	G-box
Zm00001eb113200	787	827	G-Box
Zm00001eb113200	565	605	GT1-motif
Zm00001eb113200	1118	1158	GT1-motif
Zm00001eb113200	1889	1929	GT1-motif
Zm00001eb113200	51	91	MBS
Zm00001eb113200	51	91	Myb
Zm00001eb113200	1827	1867	Myb
Zm00001eb113200	417	457	MYB
Zm00001eb113200	532	572	MYB
Zm00001eb113200	1888	1928	MYB
Zm00001eb113200	620	660	TGACG-motif
Zm00001eb113200	1699	1739	TGACG-motif
Zm00001eb113200	1523	1563	TGA-element
Zm00001eb113200	1894	1934	TCA-element
Zm00001eb113850	103	143	ABRE
Zm00001eb113850	104	144	ABRE
Zm00001eb113850	230	270	ABRE
Zm00001eb113850	233	273	ABRE
Zm00001eb113850	331	371	ABRE
Zm00001eb113850	1137	1177	ABRE
Zm00001eb113850	952	992	circadian
Zm00001eb113850	-7	33	ERE
Zm00001eb113850	-5	35	ERE
Zm00001eb113850	688	728	ERE
Zm00001eb113850	772	812	ERE
Zm00001eb113850	932	972	ERE
Zm00001eb113850	1169	1209	ERE
Zm00001eb113850	1192	1232	ERE
Zm00001eb113850	103	143	G-Box
Zm00001eb113850	331	371	G-Box
Zm00001eb113850	103	143	G-box
Zm00001eb113850	232	272	G-box
Zm00001eb113850	1516	1556	G-box
Zm00001eb113850	1641	1681	G-box
Zm00001eb113850	388	428	LTR
Zm00001eb113850	270	310	Myb
Zm00001eb113850	93	133	MYB
Zm00001eb113850	1575	1615	MYB
Zm00001eb113850	513	553	MYC
Zm00001eb113850	1122	1162	MYC
Zm00001eb113850	1385	1425	MYC
Zm00001eb113850	1431	1471	MYC
Zm00001eb113850	138	178	TGA-element
Zm00001eb113850	153	193	TGA-element
Zm00001eb113850	1555	1595	W box
Zm00001eb131630	1291	1331	ABRE
Zm00001eb131630	1793	1833	ABRE
Zm00001eb131630	1228	1268	CGTCA-motif
Zm00001eb131630	56	96	ERE
Zm00001eb131630	478	518	ERE
Zm00001eb131630	707	747	ERE
Zm00001eb131630	246	286	G-box
Zm00001eb131630	1291	1331	G-box
Zm00001eb131630	1793	1833	G-box
Zm00001eb131630	1310	1350	Myb
Zm00001eb131630	184	224	MYB
Zm00001eb131630	915	955	MYB
Zm00001eb131630	1039	1079	MYB
Zm00001eb131630	1839	1879	MYB
Zm00001eb131630	82	122	MYC
Zm00001eb131630	311	351	MYC
Zm00001eb131630	599	639	MYC
Zm00001eb131630	973	1013	MYC
Zm00001eb131630	980	1020	MYC
Zm00001eb131630	1657	1697	RY-element
Zm00001eb131630	1228	1268	TGACG-motif
Zm00001eb131630	1054	1094	TGA-element
Zm00001eb131630	1362	1402	WUN-motif
Zm00001eb131630	1833	1873	WUN-motif
Zm00001eb136610	493	533	ABRE
Zm00001eb136610	495	535	ABRE
Zm00001eb136610	496	536	ABRE
Zm00001eb136610	1105	1145	ABRE
Zm00001eb136610	1522	1562	ABRE
Zm00001eb136610	1672	1712	ABRE
Zm00001eb136610	1793	1833	ABRE
Zm00001eb136610	1677	1717	CGTCA-motif
Zm00001eb136610	662	702	ERE
Zm00001eb136610	495	535	G-Box
Zm00001eb136610	495	535	G-box
Zm00001eb136610	1105	1145	G-box
Zm00001eb136610	1521	1561	G-box
Zm00001eb136610	1672	1712	G-box
Zm00001eb136610	1751	1791	G-box
Zm00001eb136610	1793	1833	G-box
Zm00001eb136610	469	509	GT1-motif
Zm00001eb136610	1233	1273	I-box
Zm00001eb136610	1235	1275	I-box
Zm00001eb136610	1514	1554	MBS
Zm00001eb136610	259	299	Myb
Zm00001eb136610	597	637	Myb
Zm00001eb136610	1514	1554	Myb
Zm00001eb136610	155	195	MYB
Zm00001eb136610	277	317	MYB
Zm00001eb136610	454	494	MYB
Zm00001eb136610	1141	1181	MYB
Zm00001eb136610	1466	1506	MYB
Zm00001eb136610	443	483	MYC
Zm00001eb136610	1801	1841	MYC
Zm00001eb136610	32	72	P-box
Zm00001eb136610	1323	1363	RY-element
Zm00001eb136610	1677	1717	TGACG-motif
Zm00001eb148020	194	234	ABRE
Zm00001eb148020	1435	1475	ABRE
Zm00001eb148020	306	346	CAT-box
Zm00001eb148020	1677	1717	CAT-box
Zm00001eb148020	473	513	CGTCA-motif
Zm00001eb148020	623	663	CGTCA-motif
Zm00001eb148020	371	411	G-box
Zm00001eb148020	566	606	G-box
Zm00001eb148020	1435	1475	G-box
Zm00001eb148020	364	404	GT1-motif
Zm00001eb148020	365	405	GT1-motif
Zm00001eb148020	1741	1781	GT1-motif
Zm00001eb148020	1742	1782	GT1-motif
Zm00001eb148020	1875	1915	LTR
Zm00001eb148020	366	406	MYB
Zm00001eb148020	1664	1704	MYB
Zm00001eb148020	1743	1783	MYB
Zm00001eb148020	353	393	Myb
Zm00001eb148020	-6	34	MYC
Zm00001eb148020	196	236	MYC
Zm00001eb148020	1539	1579	MYC
Zm00001eb148020	1590	1630	MYC
Zm00001eb148020	1592	1632	MYC
Zm00001eb148020	1815	1855	P-box
Zm00001eb148020	473	513	TGACG-motif
Zm00001eb148020	623	663	TGACG-motif
Zm00001eb148020	985	1025	TGA-element
Zm00001eb148020	1193	1233	TGA-element
Zm00001eb148020	1938	1978	TGA-element
Zm00001eb148020	1825	1865	TCA-element
Zm00001eb157790	909	949	CAT-box
Zm00001eb157790	501	541	CGTCA-motif
Zm00001eb157790	1542	1582	CGTCA-motif
Zm00001eb157790	1822	1862	CGTCA-motif
Zm00001eb157790	687	727	G-box
Zm00001eb157790	931	971	I-box
Zm00001eb157790	1811	1851	LTR
Zm00001eb157790	712	752	MBS
Zm00001eb157790	1586	1626	MBS
Zm00001eb157790	1873	1913	MBS
Zm00001eb157790	712	752	Myb
Zm00001eb157790	1586	1626	Myb
Zm00001eb157790	1873	1913	Myb
Zm00001eb157790	748	788	MYB
Zm00001eb157790	1580	1620	MYB
Zm00001eb157790	173	213	MYC
Zm00001eb157790	1063	1103	Myc
Zm00001eb157790	1295	1335	Myc
Zm00001eb157790	501	541	TGACG-motif
Zm00001eb157790	1542	1582	TGACG-motif
Zm00001eb157790	1822	1862	TGACG-motif
Zm00001eb157790	656	696	W box
Zm00001eb158780	170	210	ABRE
Zm00001eb158780	1039	1079	ABRE
Zm00001eb158780	1881	1921	ABRE
Zm00001eb158780	132	172	CAT-box
Zm00001eb158780	1739	1779	CAT-box
Zm00001eb158780	1758	1798	CAT-box
Zm00001eb158780	724	764	CGTCA-motif
Zm00001eb158780	1968	2008	CGTCA-motif
Zm00001eb158780	979	1019	GARE-motif
Zm00001eb158780	1881	1921	G-box
Zm00001eb158780	1898	1938	I-box
Zm00001eb158780	855	895	MBS
Zm00001eb158780	-5	35	Myb
Zm00001eb158780	855	895	Myb
Zm00001eb158780	147	187	MYB
Zm00001eb158780	420	460	MYB
Zm00001eb158780	709	749	MYB
Zm00001eb158780	804	844	MYB
Zm00001eb158780	979	1019	MYB
Zm00001eb158780	52	92	MYC
Zm00001eb158780	724	764	TGACG-motif
Zm00001eb158780	1968	2008	TGACG-motif
Zm00001eb158780	1684	1724	TGA-element
Zm00001eb165820	318	358	ABRE
Zm00001eb165820	1126	1166	ABRE
Zm00001eb165820	1700	1740	ABRE
Zm00001eb165820	1702	1742	ABRE
Zm00001eb165820	1943	1983	ABRE
Zm00001eb165820	1491	1531	CAT-box
Zm00001eb165820	320	360	CGTCA-motif
Zm00001eb165820	-1	39	ERE
Zm00001eb165820	1084	1124	ERE
Zm00001eb165820	318	358	G-box
Zm00001eb165820	1702	1742	G-box
Zm00001eb165820	1942	1982	G-box
Zm00001eb165820	1943	1983	G-box
Zm00001eb165820	613	653	GT1-motif
Zm00001eb165820	-6	34	LTR
Zm00001eb165820	31	71	LTR
Zm00001eb165820	603	643	MBS
Zm00001eb165820	1372	1412	MYB
Zm00001eb165820	1825	1865	MYB
Zm00001eb165820	603	643	Myb
Zm00001eb165820	172	212	MYC
Zm00001eb165820	1520	1560	MYC
Zm00001eb165820	1516	1556	RY-element
Zm00001eb165820	1867	1907	RY-element
Zm00001eb165820	320	360	TGACG-motif
Zm00001eb165820	402	442	WUN-motif
Zm00001eb165830	22	62	ABRE
Zm00001eb165830	24	64	ABRE
Zm00001eb165830	265	305	ABRE
Zm00001eb165830	479	519	ABRE
Zm00001eb165830	919	959	ABRE
Zm00001eb165830	921	961	ABRE
Zm00001eb165830	922	962	ABRE
Zm00001eb165830	983	1023	ABRE
Zm00001eb165830	343	383	CAT-box
Zm00001eb165830	680	720	CAT-box
Zm00001eb165830	1507	1547	CAT-box
Zm00001eb165830	476	516	CGTCA-motif
Zm00001eb165830	1270	1310	CGTCA-motif
Zm00001eb165830	1305	1345	CGTCA-motif
Zm00001eb165830	921	961	G-Box
Zm00001eb165830	983	1023	G-Box
Zm00001eb165830	24	64	G-box
Zm00001eb165830	264	304	G-box
Zm00001eb165830	265	305	G-box
Zm00001eb165830	479	519	G-box
Zm00001eb165830	921	961	G-box
Zm00001eb165830	927	967	G-box
Zm00001eb165830	147	187	MYB
Zm00001eb165830	1780	1820	MYB
Zm00001eb165830	302	342	MYC
Zm00001eb165830	929	969	MYC
Zm00001eb165830	1326	1366	MYC
Zm00001eb165830	1790	1830	MYC
Zm00001eb165830	189	229	RY-element
Zm00001eb165830	639	679	RY-element
Zm00001eb165830	476	516	TGACG-motif
Zm00001eb165830	1270	1310	TGACG-motif
Zm00001eb165830	1305	1345	TGACG-motif
Zm00001eb165830	587	627	TGA-element
Zm00001eb165830	1260	1300	W box
Zm00001eb165840	95	135	ABRE
Zm00001eb165840	96	136	ABRE
Zm00001eb165840	373	413	ABRE
Zm00001eb165840	1598	1638	ABRE
Zm00001eb165840	797	837	CAT-box
Zm00001eb165840	1600	1640	CGTCA-motif
Zm00001eb165840	128	168	ERE
Zm00001eb165840	806	846	GARE-motif
Zm00001eb165840	95	135	G-box
Zm00001eb165840	350	390	G-box
Zm00001eb165840	371	411	G-box
Zm00001eb165840	372	412	G-box
Zm00001eb165840	1598	1638	G-box
Zm00001eb165840	95	135	G-Box
Zm00001eb165840	1442	1482	GT1-motif
Zm00001eb165840	1592	1632	GT1-motif
Zm00001eb165840	1593	1633	GT1-motif
Zm00001eb165840	676	716	MBS
Zm00001eb165840	557	597	MYB
Zm00001eb165840	806	846	MYB
Zm00001eb165840	900	940	MYB
Zm00001eb165840	1374	1414	MYB
Zm00001eb165840	1594	1634	MYB
Zm00001eb165840	1888	1928	MYB
Zm00001eb165840	676	716	Myb
Zm00001eb165840	965	1005	Myb
Zm00001eb165840	1766	1806	Myb
Zm00001eb165840	183	223	MYC
Zm00001eb165840	291	331	MYC
Zm00001eb165840	626	666	MYC
Zm00001eb165840	1287	1327	MYC
Zm00001eb165840	1539	1579	MYC
Zm00001eb165840	1933	1973	MYC
Zm00001eb165840	1649	1689	RY-element
Zm00001eb165840	1600	1640	TGACG-motif
Zm00001eb165840	152	192	W box
Zm00001eb165840	739	779	W box
Zm00001eb165840	848	888	W box
Zm00001eb165840	973	1013	W box
Zm00001eb165840	1500	1540	W box
Zm00001eb165840	1446	1486	TCA-element
Zm00001eb166140	546	586	ABRE
Zm00001eb166140	616	656	ABRE
Zm00001eb166140	1314	1354	CAT-box
Zm00001eb166140	1338	1378	CAT-box
Zm00001eb166140	1776	1816	CAT-box
Zm00001eb166140	183	223	CGTCA-motif
Zm00001eb166140	443	483	CGTCA-motif
Zm00001eb166140	1247	1287	CGTCA-motif
Zm00001eb166140	1276	1316	CGTCA-motif
Zm00001eb166140	1434	1474	CGTCA-motif
Zm00001eb166140	1519	1559	GARE-motif
Zm00001eb166140	545	585	G-box
Zm00001eb166140	616	656	G-box
Zm00001eb166140	1490	1530	MBS
Zm00001eb166140	484	524	MYB
Zm00001eb166140	515	555	MYB
Zm00001eb166140	940	980	MYB
Zm00001eb166140	1394	1434	MYB
Zm00001eb166140	1519	1559	MYB
Zm00001eb166140	1853	1893	MYB
Zm00001eb166140	1932	1972	MYB
Zm00001eb166140	1490	1530	Myb
Zm00001eb166140	644	684	MYC
Zm00001eb166140	1843	1883	MYC
Zm00001eb166140	872	912	Myc
Zm00001eb166140	183	223	TGACG-motif
Zm00001eb166140	443	483	TGACG-motif
Zm00001eb166140	1247	1287	TGACG-motif
Zm00001eb166140	1276	1316	TGACG-motif
Zm00001eb166140	1434	1474	TGACG-motif
Zm00001eb166140	1403	1443	TGA-element
Zm00001eb166140	1935	1975	W box
Zm00001eb170450	203	243	ABRE
Zm00001eb170450	976	1016	CGTCA-motif
Zm00001eb170450	1908	1948	CGTCA-motif
Zm00001eb170450	100	140	ERE
Zm00001eb170450	592	632	ERE
Zm00001eb170450	599	639	ERE
Zm00001eb170450	601	641	ERE
Zm00001eb170450	749	789	ERE
Zm00001eb170450	202	242	G-Box
Zm00001eb170450	1208	1248	LTR
Zm00001eb170450	1933	1973	LTR
Zm00001eb170450	1834	1874	MBS
Zm00001eb170450	1834	1874	Myb
Zm00001eb170450	656	696	MYB
Zm00001eb170450	848	888	MYB
Zm00001eb170450	298	338	MYC
Zm00001eb170450	352	392	MYC
Zm00001eb170450	788	828	MYC
Zm00001eb170450	873	913	MYC
Zm00001eb170450	1230	1270	MYC
Zm00001eb170450	1557	1597	MYC
Zm00001eb170450	1600	1640	MYC
Zm00001eb170450	976	1016	TGACG-motif
Zm00001eb170450	1908	1948	TGACG-motif
Zm00001eb170450	319	359	WUN-motif
Zm00001eb175520	1183	1223	ABRE
Zm00001eb175520	1449	1489	ABRE
Zm00001eb175520	1769	1809	ABRE
Zm00001eb175520	1848	1888	ABRE
Zm00001eb175520	1850	1890	ABRE
Zm00001eb175520	1182	1222	G-box
Zm00001eb175520	1448	1488	G-box
Zm00001eb175520	1769	1809	G-box
Zm00001eb175520	1850	1890	G-box
Zm00001eb175520	1217	1257	GT1-motif
Zm00001eb175520	831	871	Myb
Zm00001eb175520	140	180	MYB
Zm00001eb175520	471	511	MYB
Zm00001eb175520	711	751	MYB
Zm00001eb175520	864	904	MYB
Zm00001eb175520	956	996	MYB
Zm00001eb175520	1000	1040	MYB
Zm00001eb175520	1405	1445	MYB
Zm00001eb175520	1619	1659	MYB
Zm00001eb175520	1677	1717	MYB
Zm00001eb175520	49	89	MYC
Zm00001eb175520	159	199	MYC
Zm00001eb175520	381	421	MYC
Zm00001eb175520	490	530	MYC
Zm00001eb175520	535	575	MYC
Zm00001eb198760	1770	1810	ABRE
Zm00001eb198760	652	692	CGTCA-motif
Zm00001eb198760	565	605	G-box
Zm00001eb198760	1770	1810	G-box
Zm00001eb198760	447	487	GT1-motif
Zm00001eb198760	1035	1075	GT1-motif
Zm00001eb198760	1205	1245	MBS
Zm00001eb198760	1038	1078	Myb
Zm00001eb198760	1165	1205	Myb
Zm00001eb198760	1205	1245	Myb
Zm00001eb198760	1811	1851	Myb
Zm00001eb198760	987	1027	MYB
Zm00001eb198760	1034	1074	MYB
Zm00001eb198760	1483	1523	MYB
Zm00001eb198760	1602	1642	MYB
Zm00001eb198760	1661	1701	MYB
Zm00001eb198760	1692	1732	MYB
Zm00001eb198760	1721	1761	MYB
Zm00001eb198760	1903	1943	MYB
Zm00001eb198760	719	759	MYC
Zm00001eb198760	1753	1793	MYC
Zm00001eb198760	840	880	P-box
Zm00001eb198760	652	692	TGACG-motif
Zm00001eb198760	1548	1588	TGA-element
Zm00001eb198760	324	364	W box
Zm00001eb198760	258	298	WUN-motif
Zm00001eb198760	281	321	TCA-element
Zm00001eb198760	1875	1915	TCA-element
Zm00001eb209150	125	165	ABRE
Zm00001eb209150	378	418	ABRE
Zm00001eb209150	472	512	ABRE
Zm00001eb209150	1232	1272	ABRE
Zm00001eb209150	1021	1061	AuxRR-core
Zm00001eb209150	305	345	CAT-box
Zm00001eb209150	321	361	CGTCA-motif
Zm00001eb209150	786	826	CGTCA-motif
Zm00001eb209150	1665	1705	ERE
Zm00001eb209150	1474	1514	GARE-motif
Zm00001eb209150	214	254	G-box
Zm00001eb209150	471	511	G-box
Zm00001eb209150	1078	1118	GT1-motif
Zm00001eb209150	1553	1593	GT1-motif
Zm00001eb209150	374	414	LTR
Zm00001eb209150	744	784	LTR
Zm00001eb209150	1455	1495	LTR
Zm00001eb209150	55	95	MBS
Zm00001eb209150	1474	1514	MYB
Zm00001eb209150	55	95	Myb
Zm00001eb209150	43	83	MYC
Zm00001eb209150	82	122	MYC
Zm00001eb209150	1337	1377	MYC
Zm00001eb209150	1758	1798	MYC
Zm00001eb209150	1029	1069	Myc
Zm00001eb209150	1967	2007	P-box
Zm00001eb209150	321	361	TGACG-motif
Zm00001eb209150	786	826	TGACG-motif
Zm00001eb209150	416	456	W box
Zm00001eb209150	1742	1782	WUN-motif
Zm00001eb212010	807	847	ABRE
Zm00001eb212010	960	1000	ABRE
Zm00001eb212010	962	1002	ABRE
Zm00001eb212010	1846	1886	ABRE
Zm00001eb212010	601	641	CGTCA-motif
Zm00001eb212010	994	1034	CGTCA-motif
Zm00001eb212010	1102	1142	CGTCA-motif
Zm00001eb212010	1175	1215	CGTCA-motif
Zm00001eb212010	1746	1786	CGTCA-motif
Zm00001eb212010	1760	1800	CGTCA-motif
Zm00001eb212010	1805	1845	CGTCA-motif
Zm00001eb212010	144	184	G-box
Zm00001eb212010	675	715	G-box
Zm00001eb212010	1094	1134	G-box
Zm00001eb212010	1458	1498	G-box
Zm00001eb212010	1846	1886	G-box
Zm00001eb212010	962	1002	G-Box
Zm00001eb212010	247	287	LTR
Zm00001eb212010	504	544	MYB
Zm00001eb212010	1068	1108	MYB
Zm00001eb212010	1842	1882	MYB
Zm00001eb212010	288	328	Myb
Zm00001eb212010	1535	1575	Myb
Zm00001eb212010	318	358	MYC
Zm00001eb212010	601	641	TGACG-motif
Zm00001eb212010	994	1034	TGACG-motif
Zm00001eb212010	1102	1142	TGACG-motif
Zm00001eb212010	1175	1215	TGACG-motif
Zm00001eb212010	1746	1786	TGACG-motif
Zm00001eb212010	1760	1800	TGACG-motif
Zm00001eb212010	1805	1845	TGACG-motif
Zm00001eb212010	53	93	TGA-element
Zm00001eb212010	174	214	TGA-element
Zm00001eb212010	753	793	TGA-element
Zm00001eb212010	987	1027	W box
Zm00001eb212010	383	423	WUN-motif
Zm00001eb224040	363	403	ABRE
Zm00001eb224040	1114	1154	AuxRR-core
Zm00001eb224040	148	188	CGTCA-motif
Zm00001eb224040	278	318	CGTCA-motif
Zm00001eb224040	1379	1419	CGTCA-motif
Zm00001eb224040	1416	1456	CGTCA-motif
Zm00001eb224040	1937	1977	CGTCA-motif
Zm00001eb224040	1370	1410	GARE-motif
Zm00001eb224040	1095	1135	G-box
Zm00001eb224040	1810	1850	G-box
Zm00001eb224040	204	244	MBS
Zm00001eb224040	227	267	MBS
Zm00001eb224040	758	798	MBS
Zm00001eb224040	452	492	MYB
Zm00001eb224040	704	744	MYB
Zm00001eb224040	1050	1090	MYB
Zm00001eb224040	1371	1411	MYB
Zm00001eb224040	1624	1664	MYB
Zm00001eb224040	204	244	Myb
Zm00001eb224040	227	267	Myb
Zm00001eb224040	758	798	Myb
Zm00001eb224040	1425	1465	MYC
Zm00001eb224040	1488	1528	MYC
Zm00001eb224040	148	188	TGACG-motif
Zm00001eb224040	278	318	TGACG-motif
Zm00001eb224040	1379	1419	TGACG-motif
Zm00001eb224040	1416	1456	TGACG-motif
Zm00001eb224040	1937	1977	TGACG-motif
Zm00001eb231550	886	926	ABRE
Zm00001eb231550	887	927	ABRE
Zm00001eb231550	1024	1064	ABRE
Zm00001eb231550	1636	1676	ABRE
Zm00001eb231550	1637	1677	ABRE
Zm00001eb231550	1639	1679	ABRE
Zm00001eb231550	1640	1680	ABRE
Zm00001eb231550	1812	1852	ABRE
Zm00001eb231550	205	245	AuxRR-core
Zm00001eb231550	1470	1510	AuxRR-core
Zm00001eb231550	972	1012	CGTCA-motif
Zm00001eb231550	1860	1900	GARE-motif
Zm00001eb231550	886	926	G-Box
Zm00001eb231550	1812	1852	G-Box
Zm00001eb231550	886	926	G-box
Zm00001eb231550	1070	1110	G-box
Zm00001eb231550	1639	1679	G-box
Zm00001eb231550	1058	1098	MBS
Zm00001eb231550	1724	1764	MBS
Zm00001eb231550	66	106	MYB
Zm00001eb231550	1158	1198	MYB
Zm00001eb231550	1491	1531	MYB
Zm00001eb231550	1495	1535	MYB
Zm00001eb231550	1860	1900	MYB
Zm00001eb231550	1910	1950	MYB
Zm00001eb231550	1058	1098	Myb
Zm00001eb231550	1724	1764	Myb
Zm00001eb231550	1548	1588	MYC
Zm00001eb231550	1701	1741	MYC
Zm00001eb231550	1819	1859	MYC
Zm00001eb231550	972	1012	TGACG-motif
Zm00001eb231550	675	715	WUN-motif
Zm00001eb231550	471	511	TCA-element
Zm00001eb233760	1008	1048	ABRE
Zm00001eb233760	1009	1049	ABRE
Zm00001eb233760	1754	1794	ABRE
Zm00001eb233760	1821	1861	ABRE
Zm00001eb233760	943	983	CGTCA-motif
Zm00001eb233760	1432	1472	CGTCA-motif
Zm00001eb233760	1008	1048	G-box
Zm00001eb233760	1590	1630	G-box
Zm00001eb233760	1821	1861	G-box
Zm00001eb233760	1008	1048	G-Box
Zm00001eb233760	1754	1794	G-Box
Zm00001eb233760	922	962	GT1-motif
Zm00001eb233760	1071	1111	GT1-motif
Zm00001eb233760	1645	1685	GT1-motif
Zm00001eb233760	1772	1812	motif I
Zm00001eb233760	543	583	MYC
Zm00001eb233760	844	884	MYC
Zm00001eb233760	943	983	TGACG-motif
Zm00001eb233760	1432	1472	TGACG-motif
Zm00001eb233760	473	513	W box
Zm00001eb233760	1674	1714	W box
Zm00001eb240120	1871	1911	ABRE
Zm00001eb240120	271	311	CGTCA-motif
Zm00001eb240120	274	314	CGTCA-motif
Zm00001eb240120	389	429	CGTCA-motif
Zm00001eb240120	416	456	CGTCA-motif
Zm00001eb240120	1299	1339	chs-CMA1a
Zm00001eb240120	1075	1115	G-box
Zm00001eb240120	1090	1130	G-box
Zm00001eb240120	1366	1406	G-box
Zm00001eb240120	1424	1464	G-box
Zm00001eb240120	1467	1507	G-box
Zm00001eb240120	251	291	I-box
Zm00001eb240120	22	62	MBS
Zm00001eb240120	1558	1598	MBS
Zm00001eb240120	22	62	Myb
Zm00001eb240120	1230	1270	Myb
Zm00001eb240120	1558	1598	Myb
Zm00001eb240120	303	343	MYB
Zm00001eb240120	472	512	MYB
Zm00001eb240120	1002	1042	MYC
Zm00001eb240120	1654	1694	MYC
Zm00001eb240120	271	311	TGACG-motif
Zm00001eb240120	274	314	TGACG-motif
Zm00001eb240120	389	429	TGACG-motif
Zm00001eb240120	416	456	TGACG-motif
Zm00001eb240120	492	532	TGA-element
Zm00001eb240120	800	840	WUN-motif
Zm00001eb240120	866	906	WUN-motif
Zm00001eb244450	1302	1342	ABRE
Zm00001eb244450	1323	1363	ABRE
Zm00001eb244450	1800	1840	ABRE
Zm00001eb244450	1911	1951	ABRE
Zm00001eb244450	1914	1954	ABRE
Zm00001eb244450	78	118	CAT-box
Zm00001eb244450	710	750	CAT-box
Zm00001eb244450	8	48	CGTCA-motif
Zm00001eb244450	524	564	CGTCA-motif
Zm00001eb244450	1904	1944	CGTCA-motif
Zm00001eb244450	450	490	ERE
Zm00001eb244450	517	557	GARE-motif
Zm00001eb244450	883	923	GARE-motif
Zm00001eb244450	1301	1341	G-Box
Zm00001eb244450	1323	1363	G-box
Zm00001eb244450	1685	1725	G-box
Zm00001eb244450	1800	1840	G-box
Zm00001eb244450	1913	1953	G-box
Zm00001eb244450	1504	1544	LTR
Zm00001eb244450	1637	1677	MBS
Zm00001eb244450	518	558	MYB
Zm00001eb244450	580	620	MYB
Zm00001eb244450	659	699	MYB
Zm00001eb244450	768	808	MYB
Zm00001eb244450	883	923	MYB
Zm00001eb244450	1497	1537	MYB
Zm00001eb244450	1761	1801	MYB
Zm00001eb244450	669	709	Myb
Zm00001eb244450	1637	1677	Myb
Zm00001eb244450	327	367	MYC
Zm00001eb244450	499	539	MYC
Zm00001eb244450	764	804	MYC
Zm00001eb244450	945	985	MYC
Zm00001eb244450	947	987	MYC
Zm00001eb244450	1172	1212	MYC
Zm00001eb244450	1469	1509	MYC
Zm00001eb244450	1615	1655	MYC
Zm00001eb244450	1833	1873	MYC
Zm00001eb244450	8	48	TGACG-motif
Zm00001eb244450	524	564	TGACG-motif
Zm00001eb244450	1904	1944	TGACG-motif
Zm00001eb244450	120	160	TGA-element
Zm00001eb244450	820	860	TGA-element
Zm00001eb254440	862	902	ABRE
Zm00001eb254440	863	903	ABRE
Zm00001eb254440	895	935	ABRE
Zm00001eb254440	1292	1332	ABRE
Zm00001eb254440	1832	1872	ABRE
Zm00001eb254440	1847	1887	ABRE
Zm00001eb254440	1848	1888	ABRE
Zm00001eb254440	765	805	CAT-box
Zm00001eb254440	771	811	CAT-box
Zm00001eb254440	877	917	CGTCA-motif
Zm00001eb254440	1765	1805	CGTCA-motif
Zm00001eb254440	1228	1268	ERE
Zm00001eb254440	1565	1605	GARE-motif
Zm00001eb254440	862	902	G-Box
Zm00001eb254440	1847	1887	G-Box
Zm00001eb254440	838	878	G-box
Zm00001eb254440	862	902	G-box
Zm00001eb254440	895	935	G-box
Zm00001eb254440	1291	1331	G-box
Zm00001eb254440	1832	1872	G-box
Zm00001eb254440	1847	1887	G-box
Zm00001eb254440	78	118	I-box
Zm00001eb254440	1460	1500	I-box
Zm00001eb254440	1484	1524	I-box
Zm00001eb254440	1866	1906	I-box
Zm00001eb254440	53	93	MBS
Zm00001eb254440	1059	1099	MBS
Zm00001eb254440	1242	1282	MBS
Zm00001eb254440	1565	1605	MYB
Zm00001eb254440	1804	1844	MYB
Zm00001eb254440	53	93	Myb
Zm00001eb254440	1059	1099	Myb
Zm00001eb254440	1242	1282	Myb
Zm00001eb254440	735	775	MYC
Zm00001eb254440	1875	1915	MYC
Zm00001eb254440	877	917	TGACG-motif
Zm00001eb254440	1765	1805	TGACG-motif
Zm00001eb254440	498	538	W box
Zm00001eb254440	550	590	WUN-motif
Zm00001eb274850	731	771	ABRE
Zm00001eb274850	839	879	ABRE
Zm00001eb274850	840	880	ABRE
Zm00001eb274850	1680	1720	ABRE
Zm00001eb274850	1682	1722	ABRE
Zm00001eb274850	1683	1723	ABRE
Zm00001eb274850	1843	1883	ABRE
Zm00001eb274850	263	303	CAT-box
Zm00001eb274850	403	443	CAT-box
Zm00001eb274850	1007	1047	CAT-box
Zm00001eb274850	882	922	CGTCA-motif
Zm00001eb274850	1599	1639	CGTCA-motif
Zm00001eb274850	839	879	G-Box
Zm00001eb274850	839	879	G-box
Zm00001eb274850	1374	1414	G-box
Zm00001eb274850	1379	1419	G-box
Zm00001eb274850	1682	1722	G-box
Zm00001eb274850	1687	1727	G-box
Zm00001eb274850	1602	1642	MBS
Zm00001eb274850	1602	1642	Myb
Zm00001eb274850	380	420	MYB
Zm00001eb274850	613	653	MYB
Zm00001eb274850	762	802	MYB
Zm00001eb274850	1251	1291	MYB
Zm00001eb274850	1894	1934	MYB
Zm00001eb274850	1478	1518	MYC
Zm00001eb274850	1474	1514	RY-element
Zm00001eb274850	882	922	TGACG-motif
Zm00001eb274850	1599	1639	TGACG-motif
Zm00001eb274850	-11	29	TGA-element
Zm00001eb274850	492	532	TGA-element
Zm00001eb286320	1230	1270	CGTCA-motif
Zm00001eb286320	884	924	ERE
Zm00001eb286320	30	70	G-box
Zm00001eb286320	35	75	G-box
Zm00001eb286320	1065	1105	G-box
Zm00001eb286320	669	709	GT1-motif
Zm00001eb286320	1890	1930	MBS
Zm00001eb286320	1890	1930	Myb
Zm00001eb286320	25	65	MYB
Zm00001eb286320	702	742	MYB
Zm00001eb286320	955	995	MYB
Zm00001eb286320	1317	1357	MYB
Zm00001eb286320	1899	1939	MYB
Zm00001eb286320	333	373	MYC
Zm00001eb286320	421	461	MYC
Zm00001eb286320	938	978	MYC
Zm00001eb286320	1377	1417	MYC
Zm00001eb286320	1473	1513	MYC
Zm00001eb286320	904	944	P-box
Zm00001eb286320	1230	1270	TGACG-motif
Zm00001eb286320	594	634	TGA-element
Zm00001eb286320	1560	1600	WUN-motif
Zm00001eb305660	1580	1620	ABRE
Zm00001eb305660	1673	1713	ABRE
Zm00001eb305660	1272	1312	CAT-box
Zm00001eb305660	150	190	CGTCA-motif
Zm00001eb305660	1291	1331	CGTCA-motif
Zm00001eb305660	1671	1711	CGTCA-motif
Zm00001eb305660	1793	1833	CGTCA-motif
Zm00001eb305660	507	547	G-box
Zm00001eb305660	1579	1619	G-box
Zm00001eb305660	1672	1712	G-box
Zm00001eb305660	1132	1172	GT1-motif
Zm00001eb305660	204	244	MBS
Zm00001eb305660	204	244	Myb
Zm00001eb305660	1073	1113	MYC
Zm00001eb305660	1294	1334	MYC
Zm00001eb305660	1631	1671	MYC
Zm00001eb305660	150	190	TGACG-motif
Zm00001eb305660	1291	1331	TGACG-motif
Zm00001eb305660	1671	1711	TGACG-motif
Zm00001eb305660	1793	1833	TGACG-motif
Zm00001eb308530	985	1025	ABRE
Zm00001eb308530	987	1027	ABRE
Zm00001eb308530	988	1028	ABRE
Zm00001eb308530	1826	1866	ABRE
Zm00001eb308530	255	295	CAT-box
Zm00001eb308530	1975	2015	CAT-box
Zm00001eb308530	1193	1233	CGTCA-motif
Zm00001eb308530	987	1027	G-Box
Zm00001eb308530	986	1026	G-box
Zm00001eb308530	987	1027	G-box
Zm00001eb308530	343	383	LTR
Zm00001eb308530	1089	1129	LTR
Zm00001eb308530	1236	1276	MYB
Zm00001eb308530	1355	1395	MYB
Zm00001eb308530	1605	1645	MYB
Zm00001eb308530	1707	1747	MYB
Zm00001eb308530	36	76	Myb
Zm00001eb308530	1193	1233	TGACG-motif
Zm00001eb308530	1379	1419	TGA-element
Zm00001eb308531	985	1025	ABRE
Zm00001eb308531	987	1027	ABRE
Zm00001eb308531	988	1028	ABRE
Zm00001eb308531	1826	1866	ABRE
Zm00001eb308531	255	295	CAT-box
Zm00001eb308531	1975	2015	CAT-box
Zm00001eb308531	1193	1233	CGTCA-motif
Zm00001eb308531	987	1027	G-Box
Zm00001eb308531	986	1026	G-box
Zm00001eb308531	987	1027	G-box
Zm00001eb308531	343	383	LTR
Zm00001eb308531	1089	1129	LTR
Zm00001eb308531	1236	1276	MYB
Zm00001eb308531	1355	1395	MYB
Zm00001eb308531	1605	1645	MYB
Zm00001eb308531	1707	1747	MYB
Zm00001eb308531	36	76	Myb
Zm00001eb308531	1193	1233	TGACG-motif
Zm00001eb308531	1379	1419	TGA-element
Zm00001eb331480	1161	1201	ABRE
Zm00001eb331480	1393	1433	ABRE
Zm00001eb331480	1458	1498	ABRE
Zm00001eb331480	1175	1215	CGTCA-motif
Zm00001eb331480	1456	1496	CGTCA-motif
Zm00001eb331480	1616	1656	CGTCA-motif
Zm00001eb331480	770	810	ERE
Zm00001eb331480	772	812	ERE
Zm00001eb331480	940	980	G-box
Zm00001eb331480	1161	1201	G-box
Zm00001eb331480	1392	1432	G-box
Zm00001eb331480	1457	1497	G-box
Zm00001eb331480	153	193	MBS
Zm00001eb331480	1683	1723	MBS
Zm00001eb331480	60	100	MYB
Zm00001eb331480	1452	1492	MYB
Zm00001eb331480	1670	1710	MYB
Zm00001eb331480	153	193	Myb
Zm00001eb331480	1683	1723	Myb
Zm00001eb331480	-3	37	MYC
Zm00001eb331480	4	44	MYC
Zm00001eb331480	671	711	MYC
Zm00001eb331480	1957	1997	MYC
Zm00001eb331480	1175	1215	TGACG-motif
Zm00001eb331480	1456	1496	TGACG-motif
Zm00001eb331480	1616	1656	TGACG-motif
Zm00001eb331480	205	245	TGA-element
Zm00001eb331480	635	675	TGA-element
Zm00001eb331480	1081	1121	TGA-element
Zm00001eb331480	465	505	W box
Zm00001eb331480	255	295	TCA-element
Zm00001eb331480	437	477	TCA-element
Zm00001eb347520	239	279	ABRE
Zm00001eb347520	269	309	ABRE
Zm00001eb347520	1248	1288	ABRE
Zm00001eb347520	1405	1445	ABRE
Zm00001eb347520	1948	1988	CAT-box
Zm00001eb347520	838	878	CGTCA-motif
Zm00001eb347520	1160	1200	CGTCA-motif
Zm00001eb347520	623	663	ERE
Zm00001eb347520	269	309	G-Box
Zm00001eb347520	238	278	G-box
Zm00001eb347520	1248	1288	G-box
Zm00001eb347520	1404	1444	G-box
Zm00001eb347520	593	633	MYB
Zm00001eb347520	1049	1089	MYB
Zm00001eb347520	562	602	MYC
Zm00001eb347520	1576	1616	P-box
Zm00001eb347520	838	878	TGACG-motif
Zm00001eb347520	1160	1200	TGACG-motif
Zm00001eb347640	1338	1378	ABRE
Zm00001eb347640	1384	1424	ABRE
Zm00001eb347640	1653	1693	CAT-box
Zm00001eb347640	1590	1630	CGTCA-motif
Zm00001eb347640	1619	1659	CGTCA-motif
Zm00001eb347640	1184	1224	ERE
Zm00001eb347640	448	488	G-Box
Zm00001eb347640	1338	1378	G-box
Zm00001eb347640	1384	1424	G-box
Zm00001eb347640	1214	1254	GT1-motif
Zm00001eb347640	1669	1709	LTR
Zm00001eb347640	1240	1280	MBS
Zm00001eb347640	1240	1280	Myb
Zm00001eb347640	465	505	MYB
Zm00001eb347640	619	659	MYB
Zm00001eb347640	1724	1764	MYB
Zm00001eb347640	320	360	MYC
Zm00001eb347640	450	490	MYC
Zm00001eb347640	672	712	MYC
Zm00001eb347640	1746	1786	MYC
Zm00001eb347640	1590	1630	TGACG-motif
Zm00001eb347640	1619	1659	TGACG-motif
Zm00001eb347640	1282	1322	WUN-motif
Zm00001eb359200	200	240	ABRE
Zm00001eb359200	201	241	ABRE
Zm00001eb359200	1898	1938	ABRE
Zm00001eb359200	1094	1134	CAT-box
Zm00001eb359200	1126	1166	CAT-box
Zm00001eb359200	958	998	CGTCA-motif
Zm00001eb359200	1720	1760	CGTCA-motif
Zm00001eb359200	1958	1998	CGTCA-motif
Zm00001eb359200	200	240	G-box
Zm00001eb359200	217	257	G-box
Zm00001eb359200	1898	1938	G-box
Zm00001eb359200	200	240	G-Box
Zm00001eb359200	584	624	I-box
Zm00001eb359200	1064	1104	LTR
Zm00001eb359200	301	341	MBS
Zm00001eb359200	850	890	MBS
Zm00001eb359200	301	341	Myb
Zm00001eb359200	850	890	Myb
Zm00001eb359200	231	271	MYB
Zm00001eb359200	752	792	MYB
Zm00001eb359200	935	975	MYB
Zm00001eb359200	990	1030	MYB
Zm00001eb359200	1130	1170	MYB
Zm00001eb359200	289	329	MYC
Zm00001eb359200	1212	1252	MYC
Zm00001eb359200	1275	1315	MYC
Zm00001eb359200	1576	1616	MYC
Zm00001eb359200	1529	1569	Myc
Zm00001eb359200	958	998	TGACG-motif
Zm00001eb359200	1720	1760	TGACG-motif
Zm00001eb359200	1958	1998	TGACG-motif
Zm00001eb359200	47	87	TGA-element
Zm00001eb372230	203	243	ABRE
Zm00001eb372230	657	697	ABRE
Zm00001eb372230	725	765	ABRE
Zm00001eb372230	749	789	ABRE
Zm00001eb372230	653	693	AuxRR-core
Zm00001eb372230	-6	34	CGTCA-motif
Zm00001eb372230	727	767	CGTCA-motif
Zm00001eb372230	751	791	CGTCA-motif
Zm00001eb372230	776	816	CGTCA-motif
Zm00001eb372230	134	174	G-box
Zm00001eb372230	203	243	G-box
Zm00001eb372230	722	762	G-box
Zm00001eb372230	725	765	G-box
Zm00001eb372230	749	789	G-box
Zm00001eb372230	1212	1252	GT1-motif
Zm00001eb372230	209	249	I-box
Zm00001eb372230	766	806	I-box
Zm00001eb372230	804	844	I-box
Zm00001eb372230	1059	1099	I-box
Zm00001eb372230	1741	1781	LTR
Zm00001eb372230	112	152	MYB
Zm00001eb372230	162	202	MYB
Zm00001eb372230	1452	1492	MYB
Zm00001eb372230	1916	1956	MYB
Zm00001eb372230	881	921	MYC
Zm00001eb372230	1582	1622	MYC
Zm00001eb372230	1820	1860	MYC
Zm00001eb372230	-6	34	TGACG-motif
Zm00001eb372230	727	767	TGACG-motif
Zm00001eb372230	751	791	TGACG-motif
Zm00001eb372230	776	816	TGACG-motif
Zm00001eb372230	99	139	TGA-element
Zm00001eb372230	1624	1664	TGA-element
Zm00001eb372230	1147	1187	W box
Zm00001eb389430	258	298	ABRE
Zm00001eb389430	528	568	ABRE
Zm00001eb389430	795	835	ABRE
Zm00001eb389430	1742	1782	ABRE
Zm00001eb389430	1744	1784	ABRE
Zm00001eb389430	1766	1806	ABRE
Zm00001eb389430	1767	1807	ABRE
Zm00001eb389430	1786	1826	ABRE
Zm00001eb389430	107	147	CAT-box
Zm00001eb389430	180	220	CGTCA-motif
Zm00001eb389430	343	383	CGTCA-motif
Zm00001eb389430	509	549	CGTCA-motif
Zm00001eb389430	258	298	G-box
Zm00001eb389430	494	534	G-box
Zm00001eb389430	799	839	G-box
Zm00001eb389430	821	861	G-box
Zm00001eb389430	1071	1111	G-box
Zm00001eb389430	1608	1648	G-box
Zm00001eb389430	1766	1806	G-box
Zm00001eb389430	1785	1825	G-box
Zm00001eb389430	1856	1896	G-box
Zm00001eb389430	1744	1784	G-Box
Zm00001eb389430	1766	1806	G-Box
Zm00001eb389430	1198	1238	GT1-motif
Zm00001eb389430	445	485	LTR
Zm00001eb389430	1621	1661	MBS
Zm00001eb389430	1716	1756	MBS
Zm00001eb389430	15	55	MYB
Zm00001eb389430	833	873	MYB
Zm00001eb389430	936	976	MYB
Zm00001eb389430	1199	1239	MYB
Zm00001eb389430	1235	1275	MYB
Zm00001eb389430	1621	1661	Myb
Zm00001eb389430	1716	1756	Myb
Zm00001eb389430	1960	2000	Myb
Zm00001eb389430	62	102	MYC
Zm00001eb389430	862	902	MYC
Zm00001eb389430	1652	1692	MYC
Zm00001eb389430	180	220	TGACG-motif
Zm00001eb389430	343	383	TGACG-motif
Zm00001eb389430	509	549	TGACG-motif
Zm00001eb389430	1190	1230	TGA-element
Zm00001eb389430	240	280	W box
Zm00001eb389430	1305	1345	TCA-element
Zm00001eb396690	702	742	ABRE
Zm00001eb396690	497	537	CAT-box
Zm00001eb396690	210	250	CGTCA-motif
Zm00001eb396690	96	136	circadian
Zm00001eb396690	222	262	ERE
Zm00001eb396690	530	570	ERE
Zm00001eb396690	701	741	G-Box
Zm00001eb396690	655	695	GT1-motif
Zm00001eb396690	748	788	GT1-motif
Zm00001eb396690	947	987	GT1-motif
Zm00001eb396690	948	988	GT1-motif
Zm00001eb396690	1894	1934	GT1-motif
Zm00001eb396690	1696	1736	I-box
Zm00001eb396690	1588	1628	Myb
Zm00001eb396690	59	99	MYB
Zm00001eb396690	380	420	MYB
Zm00001eb396690	885	925	MYB
Zm00001eb396690	949	989	MYB
Zm00001eb396690	1312	1352	MYB
Zm00001eb396690	953	993	MYC
Zm00001eb396690	433	473	Myc
Zm00001eb396690	210	250	TGACG-motif
Zm00001eb396690	1020	1060	TGA-element
Zm00001eb396690	93	133	W box
Zm00001eb396690	275	315	WUN-motif
Zm00001eb396690	516	556	WUN-motif
Zm00001eb410980	296	336	ABRE
Zm00001eb410980	1228	1268	ABRE
Zm00001eb410980	1560	1600	ABRE
Zm00001eb410980	1202	1242	CAT-box
Zm00001eb410980	1752	1792	CAT-box
Zm00001eb410980	598	638	CGTCA-motif
Zm00001eb410980	805	845	CGTCA-motif
Zm00001eb410980	1415	1455	CGTCA-motif
Zm00001eb410980	1418	1458	CGTCA-motif
Zm00001eb410980	1306	1346	G-Box
Zm00001eb410980	296	336	G-box
Zm00001eb410980	1266	1306	G-box
Zm00001eb410980	1559	1599	G-box
Zm00001eb410980	1609	1649	G-box
Zm00001eb410980	340	380	GT1-motif
Zm00001eb410980	1681	1721	LTR
Zm00001eb410980	1714	1754	Myb
Zm00001eb410980	84	124	MYB
Zm00001eb410980	710	750	MYB
Zm00001eb410980	915	955	MYB
Zm00001eb410980	1	41	MYC
Zm00001eb410980	11	51	MYC
Zm00001eb410980	112	152	MYC
Zm00001eb410980	1297	1337	MYC
Zm00001eb410980	853	893	P-box
Zm00001eb410980	1101	1141	P-box
Zm00001eb410980	3	43	RY-element
Zm00001eb410980	598	638	TGACG-motif
Zm00001eb410980	805	845	TGACG-motif
Zm00001eb410980	1415	1455	TGACG-motif
Zm00001eb410980	1418	1458	TGACG-motif
Zm00001eb410980	1956	1996	TGA-element
Zm00001eb410980	716	756	TCA-element
Zm00001eb420360	965	1005	ABRE
Zm00001eb420360	1207	1247	ABRE
Zm00001eb420360	1208	1248	ABRE
Zm00001eb420360	1381	1421	ABRE
Zm00001eb420360	1382	1422	ABRE
Zm00001eb420360	1720	1760	ABRE
Zm00001eb420360	748	788	CAT-box
Zm00001eb420360	199	239	CGTCA-motif
Zm00001eb420360	828	868	CGTCA-motif
Zm00001eb420360	1848	1888	ERE
Zm00001eb420360	1207	1247	G-Box
Zm00001eb420360	1381	1421	G-Box
Zm00001eb420360	964	1004	G-box
Zm00001eb420360	1207	1247	G-box
Zm00001eb420360	1381	1421	G-box
Zm00001eb420360	1603	1643	G-box
Zm00001eb420360	1718	1758	G-box
Zm00001eb420360	1719	1759	G-box
Zm00001eb420360	1786	1826	G-box
Zm00001eb420360	310	350	MYB
Zm00001eb420360	1371	1411	MYB
Zm00001eb420360	1412	1452	MYB
Zm00001eb420360	1818	1858	MYB
Zm00001eb420360	490	530	MYC
Zm00001eb420360	898	938	MYC
Zm00001eb420360	1067	1107	MYC
Zm00001eb420360	1565	1605	MYC
Zm00001eb420360	1763	1803	MYC
Zm00001eb420360	199	239	TGACG-motif
Zm00001eb420360	828	868	TGACG-motif
Zm00001eb420360	245	285	W box
Zm00001eb420360	1837	1877	TCA-element
Zm00001eb424250	320	360	ABRE
Zm00001eb424250	1581	1621	ABRE
Zm00001eb424250	1849	1889	ABRE
Zm00001eb424250	1851	1891	ABRE
Zm00001eb424250	1969	2009	ABRE
Zm00001eb424250	1971	2011	ABRE
Zm00001eb424250	116	156	CGTCA-motif
Zm00001eb424250	149	189	CGTCA-motif
Zm00001eb424250	1764	1804	GARE-motif
Zm00001eb424250	1580	1620	G-Box
Zm00001eb424250	320	360	G-box
Zm00001eb424250	765	805	G-box
Zm00001eb424250	878	918	G-box
Zm00001eb424250	1064	1104	G-box
Zm00001eb424250	1851	1891	G-box
Zm00001eb424250	1971	2011	G-box
Zm00001eb424250	1640	1680	MBS
Zm00001eb424250	781	821	MYB
Zm00001eb424250	1400	1440	MYB
Zm00001eb424250	1404	1444	MYB
Zm00001eb424250	1652	1692	MYB
Zm00001eb424250	1765	1805	MYB
Zm00001eb424250	857	897	Myb
Zm00001eb424250	1138	1178	Myb
Zm00001eb424250	1640	1680	Myb
Zm00001eb424250	296	336	MYC
Zm00001eb424250	871	911	MYC
Zm00001eb424250	1228	1268	MYC
Zm00001eb424250	1613	1653	MYC
Zm00001eb424250	116	156	TGACG-motif
Zm00001eb424250	149	189	TGACG-motif
Zm00001eb424250	1676	1716	TGA-element
Zm00001eb424250	-14	26	W box
Zm00001eb424250	1313	1353	W box
Zm00001eb424250	1397	1437	W box
