# Supplementary material for: Genome-wide identification and expression analysis of CASPL gene family in Zea mays (L.)
Source: Front Plant Sci. 2024 Oct 28;15:1477383. doi: 10.3389/fpls.2024.1477383 (PMC11550983; doi:10.3389/fpls.2024.1477383)
Supplement: Supplementary file 4 [file Table4.xlsx]

## Sheet: Supplemental Table 4
Supplemental Table4. The expression patterns of CASPs genes in maize
SampleName	root	shoot	leaf base	leaf	leaf tip	ear	anther	endosperm	embryo
ZmCASPL1	0.6	0.45	0.3	0.533333	0.65	0.5	0.3	0	0.75
ZmCASPL2	9.1	12.35	11.15	13.2667	7.85	17.75	2.25	0.6	10.7
ZmCASPL3	17.15	45.6	44	15.7667	0.45	47.9	4.6	5.75	72.05
ZmCASPL4	0	0	0	0.233333	0.1	0.7	0	0	0.35
ZmCASPL5	1.35	7.6	8.15	10.1667	0.25	0	0.05	0.45	0.05
ZmCASPL6	1.05	9.25	6.3	12	11.45	5.55	10.4	1.3	0
ZmCASPL7	23.65	0.55	2.85	0.8	0.25	1.65	5.3	0	0.15
ZmCASPL8	19.35	0	0	0.466667	0.05	0	0	0	0
ZmCASPL9	3.8	65.55	64.55	57.5	56.6	37.05	81.15	16.45	95.3
ZmCASPL10	1.8	0.55	0	0.266667	32.75	0	25.8	0	0
ZmCASPL11	0.95	11.05	0.1	2.06667	21.2	0	2.25	0	0
ZmCASPL12	0	0	0	0	0	0	0	0	0
ZmCASPL13	0.35	19.15	2.65	28.1	12.9	2.15	9.25	4.3	21.2
ZmCASPL14	0	1.25	0.85	1.4	2.6	0	1.8	0	0
ZmCASPL15	5.35	3.55	5.65	4.2	2.55	11.3	4.55	7.8	11.15
ZmCASPL16	24.8	21.6	22.05	34.8667	27.2	24.8	34.2	16.35	31.15
ZmCASPL17	10.4	4.25	6.55	4.83333	2.9	1.45	10.95	0.75	0.3
ZmCASPL18	2.95	0	0	0	0	0	0	0	0.25
ZmCASPL19	50.75	0.45	10.15	0.3	0	0	0.7	0	0
ZmCASPL20	5.3	0.1	0.9	0	0	0	0	0	0
ZmCASPL21	13.45	0	0	0	0	0	0.5	0	0
ZmCASPL22	0	0	0	0	0	0	0	0	0
ZmCASPL23	0	0	0	0	0	0	0.45	0	0
ZmCASPL24	11.1	0.1	0.4	0.6	0.2	0.3	0.5	1.1	3.6
ZmCASPL25	15.95	13.75	19.85	19.6333	14.8	21.15	18.1	6.15	20.2
ZmCASPL26	6.1	12.6	13.95	20.7667	26.85	3.25	26.95	2.95	0.3
ZmCASPL27	36.9	35.3	29.35	34.0333	36.8	27	31.4	17.75	29.15
ZmCASPL28	5.35	6.35	7.75	10.3	8.75	14	10.25	1.7	4.45
ZmCASPL29	1.1	24.5	1.2	12.4667	30.15	0	23.65	0	0
ZmCASPL30	15.3	20.15	18.6	6.46667	8.6	20.75	4.8	4.2	13.9
ZmCASPL31	0	0	0	0	0	0	0	0	0
ZmCASPL32	18.6	0.3	0.75	0.266667	0	0	0.4	6.1	0
ZmCASPL33	0.15	0.7	6.05	3.76667	1.35	8.8	23.7	0.5	0.15
ZmCASPL34	8.75	13.65	11.45	7.16667	8.45	1.5	6.9	5.75	2.55
ZmCASPL35	15.95	20.75	0	0.5	0.3	0.05	25.25	4.8	0
ZmCASPL36	2	2.95	3.25	0.8	0.4	5.1	0.25	2.05	5.8
ZmCASPL37	14.2	18.4	17.4	7.36667	3.55	28.7	2.1	13.05	28.25
ZmCASPL38	10.4	4.1	8.65	7.66667	3.05	0.85	18.6	11.75	0.45
ZmCASPL39	11.55	19.5	17.6	19.7667	3.25	0	9.1	0	0
ZmCASPL40	12.9	8.75	19.25	13.4333	12	7.7	10.45	11.8	6.7
ZmCASPL41	2.35	5.1	9.6	2.86667	0	1.75	1.6	0.6	0.05
ZmCASPL42	20.2	0.25	1.75	0	0	0	45.7	0	0
ZmCASPL43	0.25	18.85	48.25	34.6333	39.1	10.05	20.8	13.5	1.5
ZmCASPL44	10.8	9.25	19.1	26.1	13.6	9.2	9.3	8.65	11.85
ZmCASPL45	19.9	10	9.75	11.2667	2.6	2.2	8.15	0.5	3.65
ZmCASPL46	18.5	14.4	14.9	34.5333	17.7	14.8	10.9	7.95	10.95
ZmCASPL47	13.8	0	0	0	0	0	0	0	0
