# Supplementary material for: Genome-wide identification and expression analysis of CASPL gene family in Zea mays (L.)
Source: Front Plant Sci. 2024 Oct 28;15:1477383. doi: 10.3389/fpls.2024.1477383 (PMC11550983; doi:10.3389/fpls.2024.1477383)
Supplement: Supplementary file 5 [file Table5.xlsx]

## Sheet: Supplemental Table5
Supplemental Table5. The expression patterns of CASPL genes in maize of abiotic stresses
SampleName	salt	heat	cold	drought
ZmCASPL1	0.75	0.65625	2.625	0.833333
ZmCASPL2	0.670455	1.6875	1.48106	0.834783
ZmCASPL3	0.221277	0.965957	0.940426	0.495935
ZmCASPL4	0.330882	0.286765	0.595588	0
ZmCASPL5	0.617329	0.192238	0.227437	1.58824
ZmCASPL6	1.41429	0.782143	0.447143	1.39103
ZmCASPL7	0	0.479592	0.884354	0
ZmCASPL9	1.38927	0.925819	0.82067	0.973308
ZmCASPL10	0.285714	0.517857	0.190476	1.00917
ZmCASPL11	0.0398671	0.0598007	0.0365449	0.440945
ZmCASPL13	1.60234	0.74269	0.495127	4.54348
ZmCASPL14	4.29268	1.57317	0.552846	0
ZmCASPL15	1.64151	1.0283	0.622642	0
ZmCASPL16	0.687209	0.744767	0.962791	1.08451
ZmCASPL17	1.15884	0.774368	0.98556	0
ZmCASPL24	2.8	7.2	11.1333	0
ZmCASPL25	1.80103	1.33276	0.663808	2.84722
ZmCASPL26	0.215408	0.905385	0.640239	0.801527
ZmCASPL27	1.1869	1.10505	0.778308	1.32333
ZmCASPL28	1.35695	1.15668	0.438692	1.23077
ZmCASPL29	0.418208	0.768137	0.415363	0.552381
ZmCASPL30	0.709801	0.697167	0.546708	1.13514
ZmCASPL33	2.94737	1.05263	0.736842	0
ZmCASPL34	0.55082	0.951639	0.796721	0.767857
ZmCASPL35	0.0552995	0.546083	0.543779	0
ZmCASPL36	0	3.64286	2.52381	0
ZmCASPL37	0.107143	3.46429	2.41667	0.185841
ZmCASPL38	1.48889	2.16667	0.881481	0
ZmCASPL39	0.399343	0.590386	0.741167	0.450151
ZmCASPL40	0.667904	0.801484	1.13729	0.484536
ZmCASPL41	0.411765	1.82353	1.5098	0
ZmCASPL43	1.11342	0.819471	0.924386	0.672316
ZmCASPL44	0.383538	0.701401	0.777583	2.45946
ZmCASPL45	0.549618	0.305344	0.284987	0.962963
ZmCASPL46	0.526154	0.650769	0.68	1.20388
