# Supplementary material for: Genome-wide identification and expression analysis of CASPL gene family in Zea mays (L.)
Source: Front Plant Sci. 2024 Oct 28;15:1477383. doi: 10.3389/fpls.2024.1477383 (PMC11550983; doi:10.3389/fpls.2024.1477383)
Supplement: Supplementary file 6 [file Table6.xlsx]

## Sheet: Supplemental Table6.
Supplemental Table6. The expression patterns of CASPL genes in maize of low nitrogen and phosphorus stresses
SampleName	Low-N 12h	Low-N 24h	Low-N 48h	Low-N 96h	Low-P
ZmCASPL1	1.22222	0.714286	1.16667	1.09091	0.5
ZmCASPL2	0.787234	1.10164	0.729927	0.623737	1.43956
ZmCASPL3	0.710821	0.959627	0.412658	0.529002	0.802632
ZmCASPL5	0.824074	0.707071	2.03659	2.3617	1.48571
ZmCASPL6	0.863158	1.67647	1.60526	0.40625	1.04762
ZmCASPL7	0.953181	1.34665	0.726619	1.4677	0.980094
ZmCASPL8	0.847107	1.11925	0.77381	1.66548	0.880081
ZmCASPL9	0.766187	2.16038	0.9375	0.829876	2.02778
ZmCASPL10	0.26875	0.348387	1.36842	0.387097	1.27586
ZmCASPL11	0.4325	0.809717	3.35333	3.84553	1.83871
ZmCASPL13	2.33333	1.27273	2	0	2.13636
ZmCASPL14	1.4375	1.5	1.19048	1.75	0
ZmCASPL15	0.715152	1.15306	0.981481	0.772152	1.33333
ZmCASPL16	0.802703	0.817797	0.795848	1.01639	0.811847
ZmCASPL17	0.608579	1.4549	0.684713	0.956731	1.49593
ZmCASPL18	0.909639	2.21053	0.983333	1.12785	1.45
ZmCASPL19	0.501193	1.07276	0.757062	1.28637	0.889072
ZmCASPL20	1.83838	2.44086	2.35088	5.04	0.682927
ZmCASPL21	0.26087	0.614458	0.28169	0.808511	1.38462
ZmCASPL24	0.933036	1.03667	0.606481	2.18571	1.35664
ZmCASPL25	0.854294	1.47737	0.868637	1.00407	1.09907
ZmCASPL26	1.55333	2.44615	1.7907	2.05319	1.04375
ZmCASPL27	0.996771	1.19024	0.989853	1.06644	1.2461
ZmCASPL28	1.21649	1.27481	1.35802	1.07865	1.4586
ZmCASPL29	0.957143	1.04255	0.590909	0	0
ZmCASPL30	1.12285	1.64145	1.11604	1.40629	1.71296
ZmCASPL31	0	2	0.933333	1.36364	0
ZmCASPL32	1.13864	1.35516	0.598716	1.27934	0.956175
ZmCASPL33	2.63636	2.21429	1.80952	0.943396	0
ZmCASPL34	1.35417	1.09002	1.17226	1.01546	1.5109
ZmCASPL35	1.11925	1.20745	0.997149	1.19277	1.85452
ZmCASPL36	0.583333	1.84211	0.433333	0.647059	2.84615
ZmCASPL37	0.690763	0.92	1.10606	0.807947	1.89189
ZmCASPL38	1.04878	2.28205	1.50685	1.4375	1.19697
ZmCASPL39	0.341202	0.705618	2.2028	3.07752	0.904313
ZmCASPL40	1.07432	0.975701	0.976266	0.872814	1.03217
ZmCASPL41	1.02174	1.39535	1.60606	1.40625	1.78571
ZmCASPL42	0.9	1.10468	0.681682	1.08867	0.759788
ZmCASPL43	0.136364	1.33333	1.5	1	1.85714
ZmCASPL44	0.869822	0.881988	0.854015	1.16346	1.04622
ZmCASPL45	0.376957	0.388618	0.266491	0.261044	1.20155
ZmCASPL46	0.94543	1.13112	1.25829	1.52135	1.1182
ZmCASPL47	0.554217	0.695312	0.415323	1.064	0
