# Supplementary material for: Genome-wide identification and expression analysis of CASPL gene family in Zea mays (L.)
Source: Front Plant Sci. 2024 Oct 28;15:1477383. doi: 10.3389/fpls.2024.1477383 (PMC11550983; doi:10.3389/fpls.2024.1477383)
Supplement: Supplementary file 7 [file Table7.xlsx]

## Sheet: Supplemental Table7
Supplemental Table7. The expression patterns of CASPL genes in maize of biotic stresses
SampleName	Fusarium graminearum	Rice black-streaked dwarf virus	Fusarium	Trichoderma	Trichoderma and Fusarium
ZmCASPL1	0.75	0.5	0.75	1.875	1.125
ZmCASPL2	0.635802	1.09302	1.22511	0.65368	0.878788
ZmCASPL3	1.0531	0.5	0.673438	0.985435	0.900728
ZmCASPL4	0	0	0	1.8	0
ZmCASPL5	0.84	0	0	0	0
ZmCASPL6	0.607143	1.17638	2	1.3	1.3
ZmCASPL7	0.753623	4.5	2.5	5	0
ZmCASPL9	1.20399	2.25258	0.896346	0.928239	0.977076
ZmCASPL10	1.93548	2.32168	8.90909	1	6.54545
ZmCASPL11	3.02424	0.442308	1.86957	0.26087	1.21739
ZmCASPL13	1.01923	2.04348	0.747368	0.724561	1.00175
ZmCASPL14	0.428571	0	0	0	0
ZmCASPL15	0.805882	2.01124	0.913514	1.04324	0.854054
ZmCASPL16	0.76278	1.35227	0.998344	1.04139	1.04305
ZmCASPL17	0.96875	1.06383	0.566038	0.754717	0.735849
ZmCASPL18	0	1.71429	0	0	0
ZmCASPL19	4.30769	0	0	0	0
ZmCASPL20	13.4444	0	0	0	0
ZmCASPL24	2.38462	1.1	0.571429	1.28571	0.142857
ZmCASPL25	0.913548	1.27636	0.786469	0.921776	1.0444
ZmCASPL26	0.655797	0.90835	0.462963	0.833333	0.611111
ZmCASPL27	1.06368	0.518125	0.966245	0.949367	1.11995
ZmCASPL28	0.724382	1.14062	0.968599	1.01208	1.08213
ZmCASPL29	0.5	1.60345	0.665703	0.999037	0.644509
ZmCASPL30	1.20472	1.61905	0.757576	0.664141	1.09091
ZmCASPL33	0.844068	0	0.988395	0.988395	1.12379
ZmCASPL34	1.37748	0.911111	0.868778	1.18552	1.17647
ZmCASPL35	1.57246	1.69811	3.3254	0.880952	5.02381
ZmCASPL36	0.833333	1.14286	0.675926	0.990741	0.555556
ZmCASPL37	0.800654	0	0.597902	0.837413	0.449301
ZmCASPL38	0.718876	6.49091	0.942308	0.846154	1
ZmCASPL39	0.638211	0	0	0	0
ZmCASPL40	1.15249	0.901316	0.97416	1.02584	1.14987
ZmCASPL41	0.847826	0	0.8	1.8	0
ZmCASPL42	0.190476	0	0	0	0
ZmCASPL43	0.656757	1.5656	0.594262	1.00205	0.807377
ZmCASPL44	0.751708	0.823009	0.646091	0.893004	0.555556
ZmCASPL45	0.731343	5.57895	0.901235	1.08642	0.777778
ZmCASPL46	0.871914	1.86986	0.934985	0.975232	0.900929
