# Supplementary material for: Genome-wide identification and expression analysis of CASPL gene family in Zea mays (L.)
Source: Front Plant Sci. 2024 Oct 28;15:1477383. doi: 10.3389/fpls.2024.1477383 (PMC11550983; doi:10.3389/fpls.2024.1477383)
Supplement: Supplementary file 8 [file Table10.xlsx]

## Sheet: Supplemental Table 9
Supplemental Table 9. The Primer sequences of ZmCASPL genes used for RT-qPCR
Gene	Primer sequence
ZmCASPL5	GCGTTCGTGTACTTCGTCAT	CTTCCTAGCTCGGCCATTGA
ZmCASPL13	CAACTGGTCCTACTCCTCCG	AGACGTTGCAGACCTTAGGC
ZmCASPL25	TTCGACTTCACCATGGACCA	AACAGGTTGTACGCGGAGAT
ZmCASPL44	ATTTCGTTGGTGATCAGGCG	CAGAAACCACTGCCGACAAG
