# Supplementary material for: Genome-wide identification and expression analysis of CASPL gene family in Zea mays (L.)
Source: Front Plant Sci. 2024 Oct 28;15:1477383. doi: 10.3389/fpls.2024.1477383 (PMC11550983; doi:10.3389/fpls.2024.1477383)
Supplement: Supplementary Table 9 — The Primer sequences of ZmCASPL genes used for RT-qPCR. [file Table9.xlsx]

## Sheet: Supplemental Table8
Supplemental Table8: Co-expression network analysis of ZmCASPL genes
source	target	weight		source	target	weight		source	target	weight		source	target	weight
Zm00001d031047	Zm00001d002496	0.654166		Zm00001d040807	Zm00001d001784	0.605973		Zm00001d053996	Zm00001d001813	0.619203		Zm00001d047702	Zm00001d018524	0.501151
Zm00001d031047	Zm00001d008496	0.651352		Zm00001d040807	Zm00001d002056	0.527071		Zm00001d053996	Zm00001d001946	0.541703
Zm00001d031047	Zm00001d010038	0.510692		Zm00001d040807	Zm00001d002503	0.502608		Zm00001d053996	Zm00001d002012	0.592968
Zm00001d031047	Zm00001d011274	0.599803		Zm00001d040807	Zm00001d002546	0.555652		Zm00001d053996	Zm00001d003245	0.521511
Zm00001d031047	Zm00001d021214	0.597478		Zm00001d040807	Zm00001d002599	0.538284		Zm00001d053996	Zm00001d003601	0.660911
Zm00001d031047	Zm00001d026513	0.574518		Zm00001d040807	Zm00001d002662	0.500989		Zm00001d053996	Zm00001d004152	0.526307
Zm00001d031047	Zm00001d030670	0.557985		Zm00001d040807	Zm00001d002679	0.507236		Zm00001d053996	Zm00001d004740	0.533857
Zm00001d031047	Zm00001d034416	0.500336		Zm00001d040807	Zm00001d003624	0.55492		Zm00001d053996	Zm00001d004913	0.550821
Zm00001d031047	Zm00001d035149	0.516973		Zm00001d040807	Zm00001d003675	0.524203		Zm00001d053996	Zm00001d005110	0.518778
Zm00001d031047	Zm00001d038761	0.546051		Zm00001d040807	Zm00001d003725	0.509572		Zm00001d053996	Zm00001d005118	0.551993
Zm00001d031047	Zm00001d040441	0.631372		Zm00001d040807	Zm00001d003730	0.520961		Zm00001d053996	Zm00001d008035	0.565106
Zm00001d031047	Zm00001d042953	0.621403		Zm00001d040807	Zm00001d003779	0.502326		Zm00001d053996	Zm00001d008330	0.614353
Zm00001d031047	Zm00001d045484	0.618065		Zm00001d040807	Zm00001d004894	0.534554		Zm00001d053996	Zm00001d008428	0.763955
Zm00001d031047	Zm00001d045738	0.565231		Zm00001d040807	Zm00001d005094	0.533475		Zm00001d053996	Zm00001d010216	0.588915
Zm00001d031047	Zm00001d051389	0.681103		Zm00001d040807	Zm00001d005339	0.523224		Zm00001d053996	Zm00001d010403	0.618169
Zm00001d031047	ZmCirc01238	0.617054		Zm00001d040807	Zm00001d005657	0.542812		Zm00001d053996	Zm00001d012731	0.640674
				Zm00001d040807	Zm00001d005894	0.508324		Zm00001d053996	Zm00001d012776	0.735494
				Zm00001d040807	Zm00001d005934	0.574592		Zm00001d053996	Zm00001d012852	0.676568
				Zm00001d040807	Zm00001d005950	0.530028		Zm00001d053996	Zm00001d012882	0.531523
				Zm00001d040807	Zm00001d006213	0.501299		Zm00001d053996	Zm00001d013465	0.551964
				Zm00001d040807	Zm00001d006237	0.502365		Zm00001d053996	Zm00001d013911	0.500776
				Zm00001d040807	Zm00001d006473	0.526896		Zm00001d053996	Zm00001d014338	0.531532
				Zm00001d040807	Zm00001d006853	0.52347		Zm00001d053996	Zm00001d015181	0.651397
				Zm00001d040807	Zm00001d006930	0.50203		Zm00001d053996	Zm00001d015952	0.54599
				Zm00001d040807	Zm00001d007204	0.50539		Zm00001d053996	Zm00001d017387	0.653906
				Zm00001d040807	Zm00001d007229	0.649539		Zm00001d053996	Zm00001d018902	0.562736
				Zm00001d040807	Zm00001d007258	0.605411		Zm00001d053996	Zm00001d019039	0.520659
				Zm00001d040807	Zm00001d007573	0.510911		Zm00001d053996	Zm00001d019194	0.543594
				Zm00001d040807	Zm00001d007936	0.614708		Zm00001d053996	Zm00001d020040	0.503214
				Zm00001d040807	Zm00001d008260	0.513001		Zm00001d053996	Zm00001d020670	0.511125
				Zm00001d040807	Zm00001d008287	0.524169		Zm00001d053996	Zm00001d021332	0.618734
				Zm00001d040807	Zm00001d008321	0.557982		Zm00001d053996	Zm00001d021614	0.516848
				Zm00001d040807	Zm00001d008529	0.506985		Zm00001d053996	Zm00001d022164	0.615811
				Zm00001d040807	Zm00001d009087	0.608296		Zm00001d053996	Zm00001d022889	0.525336
				Zm00001d040807	Zm00001d009695	0.527738		Zm00001d053996	Zm00001d024408	0.620767
				Zm00001d040807	Zm00001d009987	0.514189		Zm00001d053996	Zm00001d024466	0.501237
				Zm00001d040807	Zm00001d010049	0.523599		Zm00001d053996	Zm00001d024544	0.540093
				Zm00001d040807	Zm00001d010515	0.549868		Zm00001d053996	Zm00001d025235	0.583743
				Zm00001d040807	Zm00001d010523	0.520612		Zm00001d053996	Zm00001d025252	0.561299
				Zm00001d040807	Zm00001d010656	0.512735		Zm00001d053996	Zm00001d025798	0.504049
				Zm00001d040807	Zm00001d011183	0.539209		Zm00001d053996	Zm00001d025904	0.575787
				Zm00001d040807	Zm00001d011398	0.55275		Zm00001d053996	Zm00001d026050	0.575527
				Zm00001d040807	Zm00001d011718	0.505764		Zm00001d053996	Zm00001d028532	0.688234
				Zm00001d040807	Zm00001d011833	0.513104		Zm00001d053996	Zm00001d029084	0.552009
				Zm00001d040807	Zm00001d011838	0.54979		Zm00001d053996	Zm00001d030579	0.541584
				Zm00001d040807	Zm00001d012036	0.577261		Zm00001d053996	Zm00001d031278	0.700009
				Zm00001d040807	Zm00001d012381	0.537479		Zm00001d053996	Zm00001d031525	0.512921
				Zm00001d040807	Zm00001d012560	0.522226		Zm00001d053996	Zm00001d032597	0.590115
				Zm00001d040807	Zm00001d012563	0.703509		Zm00001d053996	Zm00001d033084	0.551262
				Zm00001d040807	Zm00001d012600	0.591233		Zm00001d053996	Zm00001d033680	0.562037
				Zm00001d040807	Zm00001d012714	0.503189		Zm00001d053996	Zm00001d034044	0.71357
				Zm00001d040807	Zm00001d013268	0.595512		Zm00001d053996	Zm00001d034125	0.633397
				Zm00001d040807	Zm00001d013323	0.514599		Zm00001d053996	Zm00001d034568	0.616608
				Zm00001d040807	Zm00001d013531	0.510009		Zm00001d053996	Zm00001d035136	0.528824
				Zm00001d040807	Zm00001d013566	0.51963		Zm00001d053996	Zm00001d036008	0.690828
				Zm00001d040807	Zm00001d013655	0.701372		Zm00001d053996	Zm00001d036608	0.718172
				Zm00001d040807	Zm00001d013855	0.539481		Zm00001d053996	Zm00001d036632	0.537601
				Zm00001d040807	Zm00001d014180	0.571076		Zm00001d053996	Zm00001d036707	0.539979
				Zm00001d040807	Zm00001d014585	0.599087		Zm00001d053996	Zm00001d037461	0.531721
				Zm00001d040807	Zm00001d014715	0.643034		Zm00001d053996	Zm00001d037803	0.610648
				Zm00001d040807	Zm00001d015802	0.505295		Zm00001d053996	Zm00001d038890	0.516057
				Zm00001d040807	Zm00001d016131	0.509843		Zm00001d053996	Zm00001d039321	0.538025
				Zm00001d040807	Zm00001d016144	0.571761		Zm00001d053996	Zm00001d039379	0.562622
				Zm00001d040807	Zm00001d016723	0.531613		Zm00001d053996	Zm00001d039729	0.525302
				Zm00001d040807	Zm00001d017180	0.584513		Zm00001d053996	Zm00001d041290	0.515929
				Zm00001d040807	Zm00001d017423	0.549518		Zm00001d053996	Zm00001d043483	0.553683
				Zm00001d040807	Zm00001d017702	0.544858		Zm00001d053996	Zm00001d043563	0.536374
				Zm00001d040807	Zm00001d017718	0.53072		Zm00001d053996	Zm00001d043813	0.605282
				Zm00001d040807	Zm00001d018034	0.532772		Zm00001d053996	Zm00001d044917	0.546942
				Zm00001d040807	Zm00001d018364	0.576237		Zm00001d053996	Zm00001d045076	0.688524
				Zm00001d040807	Zm00001d018441	0.565119		Zm00001d053996	Zm00001d045755	0.593607
				Zm00001d040807	Zm00001d018473	0.562827		Zm00001d053996	Zm00001d046508	0.514442
				Zm00001d040807	Zm00001d018624	0.52432		Zm00001d053996	Zm00001d046831	0.590103
				Zm00001d040807	Zm00001d018639	0.51174		Zm00001d053996	Zm00001d046949	0.630755
				Zm00001d040807	Zm00001d018822	0.52413		Zm00001d053996	Zm00001d046974	0.514842
				Zm00001d040807	Zm00001d018977	0.51454		Zm00001d053996	Zm00001d047126	0.503339
				Zm00001d040807	Zm00001d019326	0.559785		Zm00001d053996	Zm00001d047781	0.59414
				Zm00001d040807	Zm00001d020220	0.500148		Zm00001d053996	Zm00001d047856	0.684114
				Zm00001d040807	Zm00001d020355	0.520704		Zm00001d053996	Zm00001d048029	0.589959
				Zm00001d040807	Zm00001d021378	0.575701		Zm00001d053996	Zm00001d048218	0.605954
				Zm00001d040807	Zm00001d021433	0.514198		Zm00001d053996	Zm00001d048902	0.625016
				Zm00001d040807	Zm00001d021447	0.530751		Zm00001d053996	Zm00001d049134	0.533356
				Zm00001d040807	Zm00001d021610	0.527678		Zm00001d053996	Zm00001d049873	0.54574
				Zm00001d040807	Zm00001d022107	0.517854		Zm00001d053996	Zm00001d050163	0.803687
				Zm00001d040807	Zm00001d022177	0.515713		Zm00001d053996	Zm00001d050208	0.573818
				Zm00001d040807	Zm00001d022203	0.503889		Zm00001d053996	Zm00001d051064	0.542664
				Zm00001d040807	Zm00001d022241	0.539575		Zm00001d053996	Zm00001d052093	0.508113
				Zm00001d040807	Zm00001d022326	0.508834		Zm00001d053996	Zm00001d052113	0.662863
				Zm00001d040807	Zm00001d022627	0.506405		Zm00001d053996	Zm00001d052230	0.516855
				Zm00001d040807	Zm00001d023279	0.559717		Zm00001d053996	Zm00001d053049	0.534117
				Zm00001d040807	Zm00001d023343	0.694004		Zm00001d053996	Zm00001d053090	0.560848
				Zm00001d040807	Zm00001d023655	0.552219		Zm00001d053996	Zm00001d053932	0.61656
				Zm00001d040807	Zm00001d023929	0.555945		Zm00001d053996	Zm00001d054088	0.52087
				Zm00001d040807	Zm00001d024037	0.619353		Zm00001d053996	ZmLnc-gene1498	0.52009
				Zm00001d040807	Zm00001d024409	0.539356		Zm00001d053996	ZmLnc-gene3389	0.52465
				Zm00001d040807	Zm00001d024647	0.526832		Zm00001d053996	ZmLnc-gene7298	0.500956
				Zm00001d040807	Zm00001d024691	0.547793		Zm00001d053996	ZmsRNA138293	0.508789
				Zm00001d040807	Zm00001d024854	0.561977
				Zm00001d040807	Zm00001d025149	0.518305
				Zm00001d040807	Zm00001d025381	0.504055
				Zm00001d040807	Zm00001d025406	0.522023
				Zm00001d040807	Zm00001d025747	0.521857
				Zm00001d040807	Zm00001d025977	0.556508
				Zm00001d040807	Zm00001d026015	0.541117
				Zm00001d040807	Zm00001d026119	0.503803
				Zm00001d040807	Zm00001d026129	0.522872
				Zm00001d040807	Zm00001d026426	0.50319
				Zm00001d040807	Zm00001d026469	0.532442
				Zm00001d040807	Zm00001d027332	0.582154
				Zm00001d040807	Zm00001d027366	0.548624
				Zm00001d040807	Zm00001d027451	0.520169
				Zm00001d040807	Zm00001d027854	0.578197
				Zm00001d040807	Zm00001d028210	0.536433
				Zm00001d040807	Zm00001d028258	0.588006
				Zm00001d040807	Zm00001d028401	0.500495
				Zm00001d040807	Zm00001d029289	0.565267
				Zm00001d040807	Zm00001d029290	0.58225
				Zm00001d040807	Zm00001d029557	0.559985
				Zm00001d040807	Zm00001d029948	0.504028
				Zm00001d040807	Zm00001d030101	0.506853
				Zm00001d040807	Zm00001d030581	0.525349
				Zm00001d040807	Zm00001d030698	0.506432
				Zm00001d040807	Zm00001d031074	0.521545
				Zm00001d040807	Zm00001d031253	0.551388
				Zm00001d040807	Zm00001d031311	0.511077
				Zm00001d040807	Zm00001d031678	0.514012
				Zm00001d040807	Zm00001d032222	0.636831
				Zm00001d040807	Zm00001d032292	0.568363
				Zm00001d040807	Zm00001d032565	0.508778
				Zm00001d040807	Zm00001d032722	0.527636
				Zm00001d040807	Zm00001d032806	0.503226
				Zm00001d040807	Zm00001d032836	0.51725
				Zm00001d040807	Zm00001d033193	0.508404
				Zm00001d040807	Zm00001d033388	0.531554
				Zm00001d040807	Zm00001d033619	0.587992
				Zm00001d040807	Zm00001d033827	0.512559
				Zm00001d040807	Zm00001d033882	0.513143
				Zm00001d040807	Zm00001d033884	0.516546
				Zm00001d040807	Zm00001d033922	0.565948
				Zm00001d040807	Zm00001d033999	0.54342
				Zm00001d040807	Zm00001d034163	0.567446
				Zm00001d040807	Zm00001d034650	0.513714
				Zm00001d040807	Zm00001d034837	0.652363
				Zm00001d040807	Zm00001d035029	0.552859
				Zm00001d040807	Zm00001d035119	0.533755
				Zm00001d040807	Zm00001d037240	0.506051
				Zm00001d040807	Zm00001d038131	0.505202
				Zm00001d040807	Zm00001d038163	0.511163
				Zm00001d040807	Zm00001d038186	0.577926
				Zm00001d040807	Zm00001d038263	0.541756
				Zm00001d040807	Zm00001d038583	0.510774
				Zm00001d040807	Zm00001d038835	0.503306
				Zm00001d040807	Zm00001d038976	0.511633
				Zm00001d040807	Zm00001d039250	0.501682
				Zm00001d040807	Zm00001d039258	0.521985
				Zm00001d040807	Zm00001d039306	0.504385
				Zm00001d040807	Zm00001d039387	0.508535
				Zm00001d040807	Zm00001d039471	0.543915
				Zm00001d040807	Zm00001d039498	0.6015
				Zm00001d040807	Zm00001d039694	0.55412
				Zm00001d040807	Zm00001d039733	0.523843
				Zm00001d040807	Zm00001d040147	0.563378
				Zm00001d040807	Zm00001d040242	0.563018
				Zm00001d040807	Zm00001d040342	0.505332
				Zm00001d040807	Zm00001d040357	0.582016
				Zm00001d040807	Zm00001d040991	0.594067
				Zm00001d040807	Zm00001d041054	0.565977
				Zm00001d040807	Zm00001d041374	0.533189
				Zm00001d040807	Zm00001d041957	0.501368
				Zm00001d040807	Zm00001d042132	0.520138
				Zm00001d040807	Zm00001d042178	0.500654
				Zm00001d040807	Zm00001d042902	0.506652
				Zm00001d040807	Zm00001d043164	0.510101
				Zm00001d040807	Zm00001d043990	0.540997
				Zm00001d040807	Zm00001d044017	0.504639
				Zm00001d040807	Zm00001d044018	0.526788
				Zm00001d040807	Zm00001d044096	0.587076
				Zm00001d040807	Zm00001d044420	0.517627
				Zm00001d040807	Zm00001d044685	0.536744
				Zm00001d040807	Zm00001d044686	0.61786
				Zm00001d040807	Zm00001d044988	0.515909
				Zm00001d040807	Zm00001d045268	0.545148
				Zm00001d040807	Zm00001d045403	0.519989
				Zm00001d040807	Zm00001d045480	0.521913
				Zm00001d040807	Zm00001d045826	0.518459
				Zm00001d040807	Zm00001d047272	0.542425
				Zm00001d040807	Zm00001d047787	0.506159
				Zm00001d040807	Zm00001d048040	0.505454
				Zm00001d040807	Zm00001d048104	0.539486
				Zm00001d040807	Zm00001d048299	0.502895
				Zm00001d040807	Zm00001d048366	0.532183
				Zm00001d040807	Zm00001d048491	0.503544
				Zm00001d040807	Zm00001d048609	0.519395
				Zm00001d040807	Zm00001d048969	0.636528
				Zm00001d040807	Zm00001d049717	0.517962
				Zm00001d040807	Zm00001d049724	0.585033
				Zm00001d040807	Zm00001d049922	0.716674
				Zm00001d040807	Zm00001d050000	0.534012
				Zm00001d040807	Zm00001d050918	0.511123
				Zm00001d040807	Zm00001d051950	0.516726
				Zm00001d040807	Zm00001d052174	0.832395
				Zm00001d040807	Zm00001d052495	0.57015
				Zm00001d040807	Zm00001d052918	0.533004
				Zm00001d040807	Zm00001d053513	0.565107
				Zm00001d040807	Zm00001d053801	0.596878
				Zm00001d040807	Zm00001d053828	0.511459
				Zm00001d040807	Zm00001d053861	0.508536
				Zm00001d040807	Zm00001d000465	0.501173
				Zm00001d040807	Zm00001d001245	0.570918
				Zm00001d040807	ZmLnc-gene2366	0.598115
				Zm00001d040807	ZmLnc-gene5977	0.532751
				Zm00001d040807	ZmLnc-gene3117	0.518408
				Zm00001d040807	ZmLnc-gene3475	0.531659
				Zm00001d040807	ZmLnc-gene7389	0.507053
				Zm00001d040807	ZmLnc-gene8925	0.536085
				Zm00001d040807	ZmLnc-gene1717	0.518524
				Zm00001d040807	ZmLnc-gene9430	0.540244
				Zm00001d040807	ZmLnc-gene0108	0.595002
				Zm00001d040807	ZmLnc-gene2114	0.560992
				Zm00001d040807	ZmLnc-gene3118	0.679759
				Zm00001d040807	ZmLnc-gene1304	0.551035
				Zm00001d040807	ZmLnc-gene1968	0.681404
				Zm00001d040807	ZmLnc-gene8585	0.565755
				Zm00001d040807	ZmLnc-gene0567	0.587589
				Zm00001d040807	ZmLnc-gene0453	0.505677
				Zm00001d040807	ZmLnc-gene7227	0.523231
				Zm00001d040807	ZmLnc-gene0189	0.597401
				Zm00001d040807	ZmLnc-gene5763	0.584414
				Zm00001d040807	ZmLnc-gene4033	0.530917
				Zm00001d040807	ZmLnc-gene3031	0.50997
				Zm00001d040807	ZmLnc-gene4848	0.548027
				Zm00001d040807	ZmLnc-gene7926	0.582557
				Zm00001d040807	ZmLnc-gene4160	0.544511

## Sheet: Sheet1
Zm00001d001779	Zm00001d000194	0.52481		Zm00001d003418	GRMZM5G851130	0.666881		Zm00001d048727	GRMZM5G851130	0.650984		Zm00001d048729	GRMZM5G851130	0.760808		Zm00001d052757	GRMZM5G816772	0.531454		Zm00001d018029	Zm00001d003408	0.78865		Zm00001d038004	Zm00001d001399	0.576338		Zm00001d023936	Zm00001d025960	0.608127
Zm00001d001779	Zm00001d002738	0.525277		Zm00001d003418	Zm00001d000006	0.504996		Zm00001d048727	Zm00001d000006	0.554382		Zm00001d048729	Zm00001d000008	0.786579		Zm00001d052757	Zm00001d000233	0.521312		Zm00001d018029	Zm00001d004721	0.559134		Zm00001d038004	Zm00001d001711	0.568597		Zm00001d023936	Zm00001d044120	0.506595
Zm00001d001779	Zm00001d003363	0.57185		Zm00001d003418	Zm00001d000008	0.826436		Zm00001d048727	Zm00001d000008	0.8266		Zm00001d048729	Zm00001d000037	0.521825		Zm00001d052757	Zm00001d000460	0.669343		Zm00001d018029	Zm00001d005913	0.528984		Zm00001d038004	Zm00001d002066	0.650233
Zm00001d001779	Zm00001d003707	0.552233		Zm00001d003418	Zm00001d000037	0.574382		Zm00001d048727	Zm00001d000037	0.5114		Zm00001d048729	Zm00001d000055	0.811751		Zm00001d052757	Zm00001d001817	0.867399		Zm00001d018029	Zm00001d008057	0.64997		Zm00001d038004	Zm00001d002415	0.744551
Zm00001d001779	Zm00001d004250	0.524179		Zm00001d003418	Zm00001d000055	0.860754		Zm00001d048727	Zm00001d000055	0.839519		Zm00001d048729	Zm00001d000193	0.717148		Zm00001d052757	Zm00001d001944	0.823455		Zm00001d018029	Zm00001d009979	0.732318		Zm00001d038004	Zm00001d002810	0.535607
Zm00001d001779	Zm00001d005784	0.555753		Zm00001d003418	Zm00001d000193	0.678176		Zm00001d048727	Zm00001d000193	0.612548		Zm00001d048729	Zm00001d000194	0.867366		Zm00001d052757	Zm00001d001976	0.625744		Zm00001d018029	Zm00001d010655	0.632457		Zm00001d038004	Zm00001d003648	0.558992
Zm00001d001779	Zm00001d006009	0.517656		Zm00001d003418	Zm00001d000194	0.745785		Zm00001d048727	Zm00001d000194	0.746844		Zm00001d048729	Zm00001d000233	0.676244		Zm00001d052757	Zm00001d002370	0.705951		Zm00001d018029	Zm00001d011564	0.748654		Zm00001d038004	Zm00001d003861	0.513249
Zm00001d001779	Zm00001d006365	0.610126		Zm00001d003418	Zm00001d000233	0.696197		Zm00001d048727	Zm00001d000233	0.671449		Zm00001d048729	Zm00001d000460	0.7569		Zm00001d052757	Zm00001d002409	0.72449		Zm00001d018029	Zm00001d011807	0.626354		Zm00001d038004	Zm00001d005391	0.662334
Zm00001d001779	Zm00001d007421	0.560764		Zm00001d003418	Zm00001d000460	0.792937		Zm00001d048727	Zm00001d000460	0.747506		Zm00001d048729	Zm00001d001579	0.515614		Zm00001d052757	Zm00001d002461	0.525913		Zm00001d018029	Zm00001d013255	0.50709		Zm00001d038004	Zm00001d005698	0.573466
Zm00001d001779	Zm00001d007426	0.575528		Zm00001d003418	Zm00001d001579	0.526486		Zm00001d048727	Zm00001d001579	0.530765		Zm00001d048729	Zm00001d001817	0.864809		Zm00001d052757	Zm00001d002495	0.695616		Zm00001d018029	Zm00001d017130	0.508233		Zm00001d038004	Zm00001d005823	0.518676
Zm00001d001779	Zm00001d007430	0.530068		Zm00001d003418	Zm00001d001817	0.891914		Zm00001d048727	Zm00001d001817	0.863769		Zm00001d048729	Zm00001d001818	0.689022		Zm00001d052757	Zm00001d002498	0.734913		Zm00001d018029	Zm00001d017297	0.509577		Zm00001d038004	Zm00001d005995	0.503026
Zm00001d001779	Zm00001d007631	0.535164		Zm00001d003418	Zm00001d001818	0.717989		Zm00001d048727	Zm00001d001818	0.669746		Zm00001d048729	Zm00001d001927	0.525157		Zm00001d052757	Zm00001d002629	0.505968		Zm00001d018029	Zm00001d018209	0.897016		Zm00001d038004	Zm00001d006034	0.505977
Zm00001d001779	Zm00001d007971	0.511578		Zm00001d003418	Zm00001d001927	0.554534		Zm00001d048727	Zm00001d001927	0.544145		Zm00001d048729	Zm00001d001944	0.89637		Zm00001d052757	Zm00001d002738	0.679061		Zm00001d018029	Zm00001d020067	0.553305		Zm00001d038004	Zm00001d006841	0.64374
Zm00001d001779	Zm00001d008481	0.521729		Zm00001d003418	Zm00001d001944	0.937439		Zm00001d048727	Zm00001d001944	0.892564		Zm00001d048729	Zm00001d001976	0.950871		Zm00001d052757	Zm00001d002897	0.676337		Zm00001d018029	Zm00001d020751	0.682678		Zm00001d038004	Zm00001d006944	0.514558
Zm00001d001779	Zm00001d008630	0.512007		Zm00001d003418	Zm00001d001976	0.976829		Zm00001d048727	Zm00001d001976	0.943694		Zm00001d048729	Zm00001d002150	0.656733		Zm00001d052757	Zm00001d003208	0.684859		Zm00001d018029	Zm00001d021537	0.657034		Zm00001d038004	Zm00001d007097	0.533282
Zm00001d001779	Zm00001d008946	0.542563		Zm00001d003418	Zm00001d002150	0.670015		Zm00001d048727	Zm00001d002150	0.669954		Zm00001d048729	Zm00001d002176	0.782489		Zm00001d052757	Zm00001d003403	0.521432		Zm00001d018029	Zm00001d022270	0.752256		Zm00001d038004	Zm00001d007467	0.544167
Zm00001d001779	Zm00001d009993	0.57201		Zm00001d003418	Zm00001d002176	0.76673		Zm00001d048727	Zm00001d002176	0.741298		Zm00001d048729	Zm00001d002295	0.706083		Zm00001d052757	Zm00001d003418	0.678786		Zm00001d018029	Zm00001d023424	0.56851		Zm00001d038004	Zm00001d008308	0.549767
Zm00001d001779	Zm00001d010042	0.532136		Zm00001d003418	Zm00001d002295	0.761722		Zm00001d048727	Zm00001d002295	0.714725		Zm00001d048729	Zm00001d002304	0.716853		Zm00001d052757	Zm00001d003473	0.555972		Zm00001d018029	Zm00001d028016	0.576437		Zm00001d038004	Zm00001d011487	0.523822
Zm00001d001779	Zm00001d010617	0.511575		Zm00001d003418	Zm00001d002304	0.73668		Zm00001d048727	Zm00001d002304	0.683218		Zm00001d048729	Zm00001d002370	0.945053		Zm00001d052757	Zm00001d003555	0.513284		Zm00001d018029	Zm00001d032192	0.647527		Zm00001d038004	Zm00001d011625	0.526828
Zm00001d001779	Zm00001d010925	0.62194		Zm00001d003418	Zm00001d002370	0.921416		Zm00001d048727	Zm00001d002370	0.889055		Zm00001d048729	Zm00001d002409	0.953704		Zm00001d052757	Zm00001d003994	0.653801		Zm00001d018029	Zm00001d032213	0.704216		Zm00001d038004	Zm00001d011626	0.59987
Zm00001d001779	Zm00001d012138	0.500299		Zm00001d003418	Zm00001d002409	0.988241		Zm00001d048727	Zm00001d002409	0.964455		Zm00001d048729	Zm00001d002435	0.690452		Zm00001d052757	Zm00001d004126	0.656827		Zm00001d018029	Zm00001d035344	0.533721		Zm00001d038004	Zm00001d011638	0.512745
Zm00001d001779	Zm00001d012279	0.505335		Zm00001d003418	Zm00001d002435	0.728872		Zm00001d048727	Zm00001d002435	0.715599		Zm00001d048729	Zm00001d002461	0.635435		Zm00001d052757	Zm00001d004287	0.711983		Zm00001d018029	Zm00001d035558	0.614273		Zm00001d038004	Zm00001d012632	0.549423
Zm00001d001779	Zm00001d012280	0.646169		Zm00001d003418	Zm00001d002461	0.595955		Zm00001d048727	Zm00001d002461	0.585309		Zm00001d048729	Zm00001d002468	0.682307		Zm00001d052757	Zm00001d004467	0.645845		Zm00001d018029	Zm00001d037542	0.58534		Zm00001d038004	Zm00001d012814	0.503254
Zm00001d001779	Zm00001d012326	0.500613		Zm00001d003418	Zm00001d002468	0.708892		Zm00001d048727	Zm00001d002468	0.665888		Zm00001d048729	Zm00001d002479	0.59858		Zm00001d052757	Zm00001d004486	0.562177		Zm00001d018029	Zm00001d038437	0.663801		Zm00001d038004	Zm00001d012816	0.530768
Zm00001d001779	Zm00001d012444	0.588375		Zm00001d003418	Zm00001d002479	0.612891		Zm00001d048727	Zm00001d002479	0.566146		Zm00001d048729	Zm00001d002495	0.729761		Zm00001d052757	Zm00001d004491	0.649982		Zm00001d018029	Zm00001d039942	0.500712		Zm00001d038004	Zm00001d013057	0.541006
Zm00001d001779	Zm00001d013370	0.637952		Zm00001d003418	Zm00001d002495	0.723847		Zm00001d048727	Zm00001d002495	0.734568		Zm00001d048729	Zm00001d002498	0.919527		Zm00001d052757	Zm00001d004671	0.614051		Zm00001d018029	Zm00001d041784	0.570885		Zm00001d038004	Zm00001d013113	0.580221
Zm00001d001779	Zm00001d015175	0.563923		Zm00001d003418	Zm00001d002498	0.958644		Zm00001d048727	Zm00001d002498	0.925138		Zm00001d048729	Zm00001d002536	0.809393		Zm00001d052757	Zm00001d004721	0.646299		Zm00001d018029	Zm00001d041908	0.512175		Zm00001d038004	Zm00001d013445	0.599387
Zm00001d001779	Zm00001d017009	0.583664		Zm00001d003418	Zm00001d002536	0.822398		Zm00001d048727	Zm00001d002536	0.781634		Zm00001d048729	Zm00001d002629	0.658542		Zm00001d052757	Zm00001d004725	0.681951		Zm00001d018029	Zm00001d045461	0.600128		Zm00001d038004	Zm00001d013635	0.52302
Zm00001d001779	Zm00001d018281	0.572013		Zm00001d003418	Zm00001d002629	0.656846		Zm00001d048727	Zm00001d002629	0.618503		Zm00001d048729	Zm00001d002738	0.98344		Zm00001d052757	Zm00001d004728	0.679896		Zm00001d018029	Zm00001d046766	0.583015		Zm00001d038004	Zm00001d014937	0.541147
Zm00001d001779	Zm00001d019049	0.545374		Zm00001d003418	Zm00001d002738	0.956042		Zm00001d048727	Zm00001d002738	0.939328		Zm00001d048729	Zm00001d002897	0.969997		Zm00001d052757	Zm00001d004729	0.672312		Zm00001d018029	Zm00001d047066	0.504753		Zm00001d038004	Zm00001d014994	0.580614
Zm00001d001779	Zm00001d020505	0.527021		Zm00001d003418	Zm00001d002897	0.999442		Zm00001d048727	Zm00001d002897	0.972538		Zm00001d048729	Zm00001d003142	0.543065		Zm00001d052757	Zm00001d004730	0.684527		Zm00001d018029	Zm00001d047113	0.879041		Zm00001d038004	Zm00001d016299	0.559952
Zm00001d001779	Zm00001d021089	0.549525		Zm00001d003418	Zm00001d003142	0.581535		Zm00001d048727	Zm00001d003142	0.549275		Zm00001d048729	Zm00001d003208	0.958305		Zm00001d052757	Zm00001d004754	0.6172		Zm00001d018029	Zm00001d047116	0.639822		Zm00001d038004	Zm00001d017019	0.507973
Zm00001d001779	Zm00001d021533	0.612793		Zm00001d003418	Zm00001d003208	0.991497		Zm00001d048727	Zm00001d003208	0.963933		Zm00001d048729	Zm00001d003363	0.802448		Zm00001d052757	Zm00001d005056	0.597948		Zm00001d018029	Zm00001d053163	0.578458		Zm00001d038004	Zm00001d017602	0.508787
Zm00001d001779	Zm00001d022228	0.523001		Zm00001d003418	Zm00001d003363	0.667539		Zm00001d048727	Zm00001d003363	0.668402		Zm00001d048729	Zm00001d003364	0.846985		Zm00001d052757	Zm00001d005057	0.62501		Zm00001d018029	Zm00001d053836	0.683915		Zm00001d038004	Zm00001d017761	0.505635
Zm00001d001779	Zm00001d023768	0.523655		Zm00001d003418	Zm00001d003364	0.856791		Zm00001d048727	Zm00001d003364	0.832587		Zm00001d048729	Zm00001d003403	0.811699		Zm00001d052757	Zm00001d005251	0.673392						Zm00001d038004	Zm00001d018041	0.559719
Zm00001d001779	Zm00001d024277	0.551168		Zm00001d003418	Zm00001d003403	0.840756		Zm00001d048727	Zm00001d003403	0.892283		Zm00001d048729	Zm00001d003418	0.969086		Zm00001d052757	Zm00001d005784	0.52146						Zm00001d038004	Zm00001d018149	0.591132
Zm00001d001779	Zm00001d024412	0.524359		Zm00001d003418	Zm00001d003436	0.522198		Zm00001d048727	Zm00001d003418	0.972737		Zm00001d048729	Zm00001d003436	0.602036		Zm00001d052757	Zm00001d005913	0.536019						Zm00001d038004	Zm00001d018393	0.553888
Zm00001d001779	Zm00001d025949	0.532905		Zm00001d003418	Zm00001d003473	0.862199		Zm00001d048727	Zm00001d003436	0.550674		Zm00001d048729	Zm00001d003473	0.830901		Zm00001d052757	Zm00001d005941	0.625986						Zm00001d038004	Zm00001d019534	0.51044
Zm00001d001779	Zm00001d028862	0.597762		Zm00001d003418	Zm00001d003482	0.533111		Zm00001d048727	Zm00001d003473	0.816778		Zm00001d048729	Zm00001d003521	0.506548		Zm00001d052757	Zm00001d005965	0.682854						Zm00001d038004	Zm00001d020454	0.626665
Zm00001d001779	Zm00001d028917	0.541602		Zm00001d003418	Zm00001d003521	0.549595		Zm00001d048727	Zm00001d003521	0.5583		Zm00001d048729	Zm00001d003707	0.772032		Zm00001d052757	Zm00001d006009	0.555414						Zm00001d038004	Zm00001d020552	0.51423
Zm00001d001779	Zm00001d029083	0.532853		Zm00001d003418	Zm00001d003707	0.630208		Zm00001d048727	Zm00001d003707	0.634641		Zm00001d048729	Zm00001d003745	0.695855		Zm00001d052757	Zm00001d006101	0.705976						Zm00001d038004	Zm00001d020628	0.50171
Zm00001d001779	Zm00001d029468	0.502959		Zm00001d003418	Zm00001d003745	0.736481		Zm00001d048727	Zm00001d003745	0.68417		Zm00001d048729	Zm00001d003994	0.958027		Zm00001d052757	Zm00001d006375	0.686764						Zm00001d038004	Zm00001d021684	0.592855
Zm00001d001779	Zm00001d030338	0.576871		Zm00001d003418	Zm00001d003994	0.994384		Zm00001d048727	Zm00001d003994	0.959052		Zm00001d048729	Zm00001d004007	0.819201		Zm00001d052757	Zm00001d006516	0.60249						Zm00001d038004	Zm00001d021878	0.636343
Zm00001d001779	Zm00001d031588	0.557981		Zm00001d003418	Zm00001d004007	0.827233		Zm00001d048727	Zm00001d004007	0.802852		Zm00001d048729	Zm00001d004126	0.58599		Zm00001d052757	Zm00001d006571	0.645773						Zm00001d038004	Zm00001d022424	0.544043
Zm00001d001779	Zm00001d031926	0.56013		Zm00001d003418	Zm00001d004126	0.576114		Zm00001d048727	Zm00001d004126	0.606963		Zm00001d048729	Zm00001d004250	0.835546		Zm00001d052757	Zm00001d006933	0.68057						Zm00001d038004	Zm00001d023468	0.503686
Zm00001d001779	Zm00001d033794	0.612528		Zm00001d003418	Zm00001d004250	0.85289		Zm00001d048727	Zm00001d004250	0.824581		Zm00001d048729	Zm00001d004287	0.844684		Zm00001d052757	Zm00001d006936	0.600541						Zm00001d038004	Zm00001d024239	0.655737
Zm00001d001779	Zm00001d033848	0.52418		Zm00001d003418	Zm00001d004287	0.779423		Zm00001d048727	Zm00001d004287	0.794778		Zm00001d048729	Zm00001d004467	0.597544		Zm00001d052757	Zm00001d007196	0.620121						Zm00001d038004	Zm00001d025362	0.541484
Zm00001d001779	Zm00001d037207	0.582113		Zm00001d003418	Zm00001d004467	0.599833		Zm00001d048727	Zm00001d004467	0.616603		Zm00001d048729	Zm00001d004483	0.779674		Zm00001d052757	Zm00001d007257	0.589441						Zm00001d038004	Zm00001d025401	0.504244
Zm00001d001779	Zm00001d038316	0.532116		Zm00001d003418	Zm00001d004483	0.812378		Zm00001d048727	Zm00001d004483	0.792342		Zm00001d048729	Zm00001d004486	0.87454		Zm00001d052757	Zm00001d007430	0.553154						Zm00001d038004	Zm00001d027533	0.519814
Zm00001d001779	Zm00001d039019	0.553937		Zm00001d003418	Zm00001d004486	0.927766		Zm00001d048727	Zm00001d004486	0.867577		Zm00001d048729	Zm00001d004491	0.961033		Zm00001d052757	Zm00001d007631	0.577548						Zm00001d038004	Zm00001d027667	0.524637
Zm00001d001779	Zm00001d039920	0.540162		Zm00001d003418	Zm00001d004491	0.995322		Zm00001d048727	Zm00001d004491	0.962843		Zm00001d048729	Zm00001d004534	0.689205		Zm00001d052757	Zm00001d007700	0.678861						Zm00001d038004	Zm00001d027743	0.596025
Zm00001d001779	Zm00001d040248	0.523056		Zm00001d003418	Zm00001d004534	0.718226		Zm00001d048727	Zm00001d004534	0.711131		Zm00001d048729	Zm00001d004671	0.951644		Zm00001d052757	Zm00001d007725	0.614409						Zm00001d038004	Zm00001d027856	0.514938
Zm00001d001779	Zm00001d040652	0.581259		Zm00001d003418	Zm00001d004671	0.976519		Zm00001d048727	Zm00001d004671	0.947831		Zm00001d048729	Zm00001d004721	0.868133		Zm00001d052757	Zm00001d007726	0.516135						Zm00001d038004	Zm00001d027921	0.501117
Zm00001d001779	Zm00001d042493	0.52277		Zm00001d003418	Zm00001d004721	0.847223		Zm00001d048727	Zm00001d004721	0.854107		Zm00001d048729	Zm00001d004725	0.967187		Zm00001d052757	Zm00001d007924	0.648197						Zm00001d038004	Zm00001d028304	0.654094
Zm00001d001779	Zm00001d042814	0.55473		Zm00001d003418	Zm00001d004725	0.999201		Zm00001d048727	Zm00001d004725	0.973616		Zm00001d048729	Zm00001d004728	0.965391		Zm00001d052757	Zm00001d007955	0.516432						Zm00001d038004	Zm00001d028307	0.711319
Zm00001d001779	Zm00001d042928	0.524374		Zm00001d003418	Zm00001d004728	0.998443		Zm00001d048727	Zm00001d004728	0.968186		Zm00001d048729	Zm00001d004729	0.981604		Zm00001d052757	Zm00001d007971	0.68251						Zm00001d038004	Zm00001d028394	0.504546
Zm00001d001779	Zm00001d042936	0.504442		Zm00001d003418	Zm00001d004729	0.997206		Zm00001d048727	Zm00001d004729	0.972874		Zm00001d048729	Zm00001d004730	0.967711		Zm00001d052757	Zm00001d008194	0.632254						Zm00001d038004	Zm00001d028465	0.637179
Zm00001d001779	Zm00001d042949	0.564151		Zm00001d003418	Zm00001d004730	0.998846		Zm00001d048727	Zm00001d004730	0.969818		Zm00001d048729	Zm00001d004754	0.944504		Zm00001d052757	Zm00001d008299	0.512051						Zm00001d038004	Zm00001d028531	0.543957
Zm00001d001779	Zm00001d043616	0.605203		Zm00001d003418	Zm00001d004754	0.98548		Zm00001d048727	Zm00001d004754	0.942765		Zm00001d048729	Zm00001d004899	0.72815		Zm00001d052757	Zm00001d008300	0.50621						Zm00001d038004	Zm00001d028711	0.559318
Zm00001d001779	Zm00001d043738	0.559491		Zm00001d003418	Zm00001d004899	0.756248		Zm00001d048727	Zm00001d004899	0.706215		Zm00001d048729	Zm00001d005056	0.912729		Zm00001d052757	Zm00001d008355	0.579321						Zm00001d038004	Zm00001d028995	0.679319
Zm00001d001779	Zm00001d045173	0.547139		Zm00001d003418	Zm00001d005056	0.942871		Zm00001d048727	Zm00001d005056	0.90699		Zm00001d048729	Zm00001d005057	0.968161		Zm00001d052757	Zm00001d008494	0.665828						Zm00001d038004	Zm00001d030981	0.559404
Zm00001d001779	Zm00001d045862	0.535056		Zm00001d003418	Zm00001d005057	0.982778		Zm00001d048727	Zm00001d005057	0.957195		Zm00001d048729	Zm00001d005251	0.959238		Zm00001d052757	Zm00001d008562	0.52674						Zm00001d038004	Zm00001d032686	0.520267
Zm00001d001779	Zm00001d046149	0.517575		Zm00001d003418	Zm00001d005251	0.994084		Zm00001d048727	Zm00001d005251	0.975203		Zm00001d048729	Zm00001d005593	0.804571		Zm00001d052757	Zm00001d008635	0.62652						Zm00001d038004	Zm00001d032710	0.576128
Zm00001d001779	Zm00001d046675	0.578502		Zm00001d003418	Zm00001d005593	0.857208		Zm00001d048727	Zm00001d005593	0.819589		Zm00001d048729	Zm00001d005600	0.710482		Zm00001d052757	Zm00001d008853	0.61925						Zm00001d038004	Zm00001d032869	0.535414
Zm00001d001779	Zm00001d047441	0.546393		Zm00001d003418	Zm00001d005600	0.741751		Zm00001d048727	Zm00001d005600	0.693521		Zm00001d048729	Zm00001d005629	0.752679		Zm00001d052757	Zm00001d009032	0.633582						Zm00001d038004	Zm00001d033633	0.504465
Zm00001d001779	Zm00001d047775	0.580441		Zm00001d003418	Zm00001d005629	0.78904		Zm00001d048727	Zm00001d005629	0.749507		Zm00001d048729	Zm00001d005784	0.961283		Zm00001d052757	Zm00001d009091	0.732499						Zm00001d038004	Zm00001d036136	0.525763
Zm00001d001779	Zm00001d049616	0.511118		Zm00001d003418	Zm00001d005784	0.917901		Zm00001d048727	Zm00001d005784	0.9089		Zm00001d048729	Zm00001d005878	0.820858		Zm00001d052757	Zm00001d009138	0.624304						Zm00001d038004	Zm00001d037288	0.523939
Zm00001d001779	Zm00001d050141	0.549327		Zm00001d003418	Zm00001d005878	0.787295		Zm00001d048727	Zm00001d005878	0.763376		Zm00001d048729	Zm00001d005911	0.615243		Zm00001d052757	Zm00001d009222	0.574924						Zm00001d038004	Zm00001d037608	0.657758
Zm00001d001779	Zm00001d051350	0.520695		Zm00001d003418	Zm00001d005911	0.663983		Zm00001d048727	Zm00001d005911	0.606449		Zm00001d048729	Zm00001d005913	0.812618		Zm00001d052757	Zm00001d009351	0.693681						Zm00001d038004	Zm00001d038064	0.533356
Zm00001d001779	Zm00001d051397	0.616442		Zm00001d003418	Zm00001d005913	0.821547		Zm00001d048727	Zm00001d005913	0.789014		Zm00001d048729	Zm00001d005941	0.926955		Zm00001d052757	Zm00001d009595	0.517209						Zm00001d038004	Zm00001d038173	0.517701
Zm00001d001779	Zm00001d051791	0.534298		Zm00001d003418	Zm00001d005941	0.941788		Zm00001d048727	Zm00001d005941	0.915919		Zm00001d048729	Zm00001d005965	0.711724		Zm00001d052757	Zm00001d009957	0.670286						Zm00001d038004	Zm00001d038357	0.535341
Zm00001d001779	Zm00001d051894	0.57562		Zm00001d003418	Zm00001d005965	0.706584		Zm00001d048727	Zm00001d005965	0.718554		Zm00001d048729	Zm00001d006009	0.931519		Zm00001d052757	Zm00001d009979	0.557473						Zm00001d038004	Zm00001d039183	0.543409
Zm00001d001779	Zm00001d052581	0.50649		Zm00001d003418	Zm00001d006009	0.903123		Zm00001d048727	Zm00001d006009	0.885281		Zm00001d048729	Zm00001d006101	0.829324		Zm00001d052757	Zm00001d010042	0.601177						Zm00001d038004	Zm00001d039213	0.505888
Zm00001d001779	Zm00001d053445	0.576716		Zm00001d003418	Zm00001d006101	0.762766		Zm00001d048727	Zm00001d006101	0.794084		Zm00001d048729	Zm00001d006111	0.638299		Zm00001d052757	Zm00001d010442	0.715686						Zm00001d038004	Zm00001d039283	0.608072
Zm00001d001779	Zm00001d053781	0.530794		Zm00001d003418	Zm00001d006111	0.565914		Zm00001d048727	Zm00001d006111	0.545376		Zm00001d048729	Zm00001d006233	0.624885		Zm00001d052757	Zm00001d010911	0.809585						Zm00001d038004	Zm00001d039575	0.639224
Zm00001d001779	ZmLnc-gene0496	0.528756		Zm00001d003418	Zm00001d006233	0.527048		Zm00001d048727	Zm00001d006233	0.515472		Zm00001d048729	Zm00001d006365	0.8349		Zm00001d052757	Zm00001d011156	0.742905						Zm00001d038004	Zm00001d039827	0.661349
Zm00001d001779	ZmLnc-gene2886	0.505154		Zm00001d003418	Zm00001d006365	0.707074		Zm00001d048727	Zm00001d006365	0.70619		Zm00001d048729	Zm00001d006375	0.946832		Zm00001d052757	Zm00001d011259	0.51117						Zm00001d038004	Zm00001d041472	0.522783
				Zm00001d003418	Zm00001d006375	0.987614		Zm00001d048727	Zm00001d006375	0.948721		Zm00001d048729	Zm00001d006516	0.969306		Zm00001d052757	Zm00001d011303	0.674489						Zm00001d038004	Zm00001d042054	0.53339
				Zm00001d003418	Zm00001d006516	0.960072		Zm00001d048727	Zm00001d006516	0.931257		Zm00001d048729	Zm00001d006571	0.80572		Zm00001d052757	Zm00001d011420	0.642661						Zm00001d038004	Zm00001d042285	0.515567
				Zm00001d003418	Zm00001d006571	0.8318		Zm00001d048727	Zm00001d006571	0.806209		Zm00001d048729	Zm00001d006638	0.52864		Zm00001d052757	Zm00001d011498	0.517877						Zm00001d038004	Zm00001d042929	0.57312
				Zm00001d003418	Zm00001d006744	0.577368		Zm00001d048727	Zm00001d006744	0.622814		Zm00001d048729	Zm00001d006744	0.570931		Zm00001d052757	Zm00001d011592	0.715727						Zm00001d038004	Zm00001d043144	0.563463
				Zm00001d003418	Zm00001d006933	0.999551		Zm00001d048727	Zm00001d006933	0.973185		Zm00001d048729	Zm00001d006933	0.970498		Zm00001d052757	Zm00001d011747	0.508944						Zm00001d038004	Zm00001d043665	0.593447
				Zm00001d003418	Zm00001d006936	0.948944		Zm00001d048727	Zm00001d006936	0.954579		Zm00001d048729	Zm00001d006936	0.924337		Zm00001d052757	Zm00001d012021	0.603916						Zm00001d038004	Zm00001d043808	0.602193
				Zm00001d003418	Zm00001d006947	0.526319		Zm00001d048727	Zm00001d006947	0.50447		Zm00001d048729	Zm00001d006947	0.540768		Zm00001d052757	Zm00001d012280	0.557308						Zm00001d038004	Zm00001d043988	0.523198
				Zm00001d003418	Zm00001d007257	0.927802		Zm00001d048727	Zm00001d007257	0.914309		Zm00001d048729	Zm00001d007257	0.957986		Zm00001d052757	Zm00001d012330	0.738388						Zm00001d038004	Zm00001d045210	0.501729
				Zm00001d003418	Zm00001d007309	0.623571		Zm00001d048727	Zm00001d007309	0.698733		Zm00001d048729	Zm00001d007309	0.591759		Zm00001d052757	Zm00001d012409	0.534465						Zm00001d038004	Zm00001d045517	0.509757
				Zm00001d003418	Zm00001d007351	0.52425		Zm00001d048727	Zm00001d007421	0.622842		Zm00001d048729	Zm00001d007351	0.504733		Zm00001d052757	Zm00001d012967	0.632125						Zm00001d038004	Zm00001d045729	0.510449
				Zm00001d003418	Zm00001d007421	0.647703		Zm00001d048727	Zm00001d007426	0.799455		Zm00001d048729	Zm00001d007421	0.68622		Zm00001d052757	Zm00001d013811	0.789056						Zm00001d038004	Zm00001d045785	0.585306
				Zm00001d003418	Zm00001d007426	0.827222		Zm00001d048727	Zm00001d007430	0.896973		Zm00001d048729	Zm00001d007426	0.860597		Zm00001d052757	Zm00001d014101	0.759816						Zm00001d038004	Zm00001d046004	0.513302
				Zm00001d003418	Zm00001d007430	0.931208		Zm00001d048727	Zm00001d007604	0.633903		Zm00001d048729	Zm00001d007430	0.951043		Zm00001d052757	Zm00001d014329	0.605097						Zm00001d038004	Zm00001d046472	0.528935
				Zm00001d003418	Zm00001d007462	0.526601		Zm00001d048727	Zm00001d007616	0.78618		Zm00001d048729	Zm00001d007462	0.51066		Zm00001d052757	Zm00001d014335	0.533172						Zm00001d038004	Zm00001d046474	0.531053
				Zm00001d003418	Zm00001d007604	0.656045		Zm00001d048727	Zm00001d007625	0.742065		Zm00001d048729	Zm00001d007604	0.636855		Zm00001d052757	Zm00001d014555	0.722126						Zm00001d038004	Zm00001d046552	0.520881
				Zm00001d003418	Zm00001d007616	0.821984		Zm00001d048727	Zm00001d007631	0.73717		Zm00001d048729	Zm00001d007616	0.782491		Zm00001d052757	Zm00001d014650	0.53539						Zm00001d038004	Zm00001d047392	0.535264
				Zm00001d003418	Zm00001d007625	0.738311		Zm00001d048727	Zm00001d007688	0.879699		Zm00001d048729	Zm00001d007625	0.713466		Zm00001d052757	Zm00001d014817	0.65045						Zm00001d038004	Zm00001d047395	0.522716
				Zm00001d003418	Zm00001d007631	0.696882		Zm00001d048727	Zm00001d007700	0.974182		Zm00001d048729	Zm00001d007631	0.688513		Zm00001d052757	Zm00001d014818	0.657723						Zm00001d038004	Zm00001d048311	0.614899
				Zm00001d003418	Zm00001d007688	0.874052		Zm00001d048727	Zm00001d007725	0.917891		Zm00001d048729	Zm00001d007688	0.839976		Zm00001d052757	Zm00001d014971	0.74259						Zm00001d038004	Zm00001d048799	0.602171
				Zm00001d003418	Zm00001d007700	0.998794		Zm00001d048727	Zm00001d007726	0.867366		Zm00001d048729	Zm00001d007700	0.978268		Zm00001d052757	Zm00001d014989	0.65612						Zm00001d038004	Zm00001d049242	0.522538
				Zm00001d003418	Zm00001d007725	0.957745		Zm00001d048727	Zm00001d007911	0.751294		Zm00001d048729	Zm00001d007725	0.923578		Zm00001d052757	Zm00001d015525	0.594168						Zm00001d038004	Zm00001d049381	0.515186
				Zm00001d003418	Zm00001d007726	0.88951		Zm00001d048727	Zm00001d007924	0.875596		Zm00001d048729	Zm00001d007726	0.837528		Zm00001d052757	Zm00001d016035	0.626175						Zm00001d038004	Zm00001d049948	0.513052
				Zm00001d003418	Zm00001d007777	0.513712		Zm00001d048727	Zm00001d007955	0.886187		Zm00001d048729	Zm00001d007777	0.514432		Zm00001d052757	Zm00001d016132	0.520704						Zm00001d038004	Zm00001d050267	0.525071
				Zm00001d003418	Zm00001d007911	0.818826		Zm00001d048727	Zm00001d007971	0.907961		Zm00001d048729	Zm00001d007911	0.767627		Zm00001d052757	Zm00001d016139	0.541432						Zm00001d038004	Zm00001d050302	0.507166
				Zm00001d003418	Zm00001d007924	0.903817		Zm00001d048727	Zm00001d008194	0.966379		Zm00001d048729	Zm00001d007924	0.881337		Zm00001d052757	Zm00001d016348	0.500224						Zm00001d038004	Zm00001d050893	0.615374
				Zm00001d003418	Zm00001d007955	0.910307		Zm00001d048727	Zm00001d008299	0.585984		Zm00001d048729	Zm00001d007955	0.865719		Zm00001d052757	Zm00001d016582	0.713267						Zm00001d038004	Zm00001d051611	0.595242
				Zm00001d003418	Zm00001d007971	0.911707		Zm00001d048727	Zm00001d008300	0.80993		Zm00001d048729	Zm00001d007971	0.969364		Zm00001d052757	Zm00001d016842	0.725049						Zm00001d038004	Zm00001d052034	0.524154
				Zm00001d003418	Zm00001d008194	0.979542		Zm00001d048727	Zm00001d008325	0.727787		Zm00001d048729	Zm00001d008194	0.968155		Zm00001d052757	Zm00001d016957	0.581848						Zm00001d038004	Zm00001d052605	0.558494
				Zm00001d003418	Zm00001d008299	0.606653		Zm00001d048727	Zm00001d008481	0.839147		Zm00001d048729	Zm00001d008299	0.640838		Zm00001d052757	Zm00001d017297	0.620486						Zm00001d038004	Zm00001d052731	0.500148
				Zm00001d003418	Zm00001d008300	0.86194		Zm00001d048727	Zm00001d008494	0.604253		Zm00001d048729	Zm00001d008300	0.8077		Zm00001d052757	Zm00001d017386	0.599925						Zm00001d038004	Zm00001d052776	0.618581
				Zm00001d003418	Zm00001d008325	0.744267		Zm00001d048727	Zm00001d008562	0.858034		Zm00001d048729	Zm00001d008325	0.712648		Zm00001d052757	Zm00001d017485	0.605744						Zm00001d038004	Zm00001d053151	0.57706
				Zm00001d003418	Zm00001d008481	0.888546		Zm00001d048727	Zm00001d008586	0.622145		Zm00001d048729	Zm00001d008481	0.90819		Zm00001d052757	Zm00001d017508	0.644194						Zm00001d038004	Zm00001d053518	0.51002
				Zm00001d003418	Zm00001d008494	0.58967		Zm00001d048727	Zm00001d008630	0.574434		Zm00001d048729	Zm00001d008494	0.600251		Zm00001d052757	Zm00001d017639	0.614712						Zm00001d038004	Zm00001d053887	0.519213
				Zm00001d003418	Zm00001d008562	0.88956		Zm00001d048727	Zm00001d008635	0.948545		Zm00001d048729	Zm00001d008562	0.882895		Zm00001d052757	Zm00001d017713	0.583565						Zm00001d038004	ZmLnc-gene9126	0.638376
				Zm00001d003418	Zm00001d008586	0.624082		Zm00001d048727	Zm00001d008794	0.579242		Zm00001d048729	Zm00001d008586	0.608667		Zm00001d052757	Zm00001d017804	0.655562
				Zm00001d003418	Zm00001d008630	0.551847		Zm00001d048727	Zm00001d008853	0.943797		Zm00001d048729	Zm00001d008630	0.629635		Zm00001d052757	Zm00001d017943	0.582069
				Zm00001d003418	Zm00001d008635	0.974819		Zm00001d048727	Zm00001d009032	0.770959		Zm00001d048729	Zm00001d008635	0.964926		Zm00001d052757	Zm00001d018182	0.683584
				Zm00001d003418	Zm00001d008794	0.642407		Zm00001d048727	Zm00001d009037	0.835612		Zm00001d048729	Zm00001d008794	0.614898		Zm00001d052757	Zm00001d018185	0.5768
				Zm00001d003418	Zm00001d008853	0.96579		Zm00001d048727	Zm00001d009066	0.732939		Zm00001d048729	Zm00001d008853	0.928467		Zm00001d052757	Zm00001d018422	0.761206
				Zm00001d003418	Zm00001d009032	0.760035		Zm00001d048727	Zm00001d009091	0.831136		Zm00001d048729	Zm00001d009032	0.847392		Zm00001d052757	Zm00001d018508	0.673515
				Zm00001d003418	Zm00001d009037	0.871086		Zm00001d048727	Zm00001d009138	0.719571		Zm00001d048729	Zm00001d009037	0.864565		Zm00001d052757	Zm00001d018649	0.764641
				Zm00001d003418	Zm00001d009066	0.777804		Zm00001d048727	Zm00001d009222	0.901325		Zm00001d048729	Zm00001d009066	0.772027		Zm00001d052757	Zm00001d018711	0.722408
				Zm00001d003418	Zm00001d009091	0.846526		Zm00001d048727	Zm00001d009320	0.517858		Zm00001d048729	Zm00001d009091	0.836768		Zm00001d052757	Zm00001d018748	0.666896
				Zm00001d003418	Zm00001d009138	0.713862		Zm00001d048727	Zm00001d009351	0.721423		Zm00001d048729	Zm00001d009138	0.724452		Zm00001d052757	Zm00001d018847	0.613414
				Zm00001d003418	Zm00001d009222	0.93855		Zm00001d048727	Zm00001d009399	0.644968		Zm00001d048729	Zm00001d009222	0.901568		Zm00001d052757	Zm00001d018855	0.550363
				Zm00001d003418	Zm00001d009320	0.535486		Zm00001d048727	Zm00001d009573	0.656824		Zm00001d048729	Zm00001d009320	0.500183		Zm00001d052757	Zm00001d019497	0.592343
				Zm00001d003418	Zm00001d009351	0.717577		Zm00001d048727	Zm00001d009595	0.866227		Zm00001d048729	Zm00001d009351	0.720762		Zm00001d052757	Zm00001d020067	0.519404
				Zm00001d003418	Zm00001d009399	0.652102		Zm00001d048727	Zm00001d009647	0.711055		Zm00001d048729	Zm00001d009399	0.622627		Zm00001d052757	Zm00001d020071	0.595348
				Zm00001d003418	Zm00001d009573	0.6194		Zm00001d048727	Zm00001d009894	0.5375		Zm00001d048729	Zm00001d009573	0.635846		Zm00001d052757	Zm00001d020260	0.603595
				Zm00001d003418	Zm00001d009595	0.897904		Zm00001d048727	Zm00001d009957	0.971116		Zm00001d048729	Zm00001d009595	0.857969		Zm00001d052757	Zm00001d020282	0.725325
				Zm00001d003418	Zm00001d009647	0.751432		Zm00001d048727	Zm00001d009979	0.810615		Zm00001d048729	Zm00001d009647	0.700253		Zm00001d052757	Zm00001d020400	0.611608
				Zm00001d003418	Zm00001d009894	0.590859		Zm00001d048727	Zm00001d009993	0.564826		Zm00001d048729	Zm00001d009894	0.555719		Zm00001d052757	Zm00001d020505	0.596065
				Zm00001d003418	Zm00001d009899	0.532077		Zm00001d048727	Zm00001d010042	0.891894		Zm00001d048729	Zm00001d009957	0.97724		Zm00001d052757	Zm00001d020563	0.623482
				Zm00001d003418	Zm00001d009957	0.997908		Zm00001d048727	Zm00001d010131	0.530637		Zm00001d048729	Zm00001d009979	0.832831		Zm00001d052757	Zm00001d020751	0.550016
				Zm00001d003418	Zm00001d009979	0.819549		Zm00001d048727	Zm00001d010212	0.572737		Zm00001d048729	Zm00001d009993	0.654257		Zm00001d052757	Zm00001d020960	0.611973
				Zm00001d003418	Zm00001d009993	0.563145		Zm00001d048727	Zm00001d010228	0.613006		Zm00001d048729	Zm00001d010042	0.972411		Zm00001d052757	Zm00001d021017	0.733679
				Zm00001d003418	Zm00001d010042	0.910651		Zm00001d048727	Zm00001d010375	0.884349		Zm00001d048729	Zm00001d010131	0.537164		Zm00001d052757	Zm00001d021315	0.66251
				Zm00001d003418	Zm00001d010131	0.568325		Zm00001d048727	Zm00001d010394	0.840961		Zm00001d048729	Zm00001d010212	0.639828		Zm00001d052757	Zm00001d021425	0.614637
				Zm00001d003418	Zm00001d010144	0.517547		Zm00001d048727	Zm00001d010442	0.969585		Zm00001d048729	Zm00001d010228	0.594194		Zm00001d052757	Zm00001d021449	0.894848
				Zm00001d003418	Zm00001d010212	0.615074		Zm00001d048727	Zm00001d010655	0.790486		Zm00001d048729	Zm00001d010375	0.857935		Zm00001d052757	Zm00001d021451	0.573401
				Zm00001d003418	Zm00001d010218	0.512406		Zm00001d048727	Zm00001d010726	0.686631		Zm00001d048729	Zm00001d010394	0.849692		Zm00001d052757	Zm00001d021942	0.567354
				Zm00001d003418	Zm00001d010228	0.600478		Zm00001d048727	Zm00001d010911	0.665903		Zm00001d048729	Zm00001d010442	0.968709		Zm00001d052757	Zm00001d021988	0.596549
				Zm00001d003418	Zm00001d010344	0.538866		Zm00001d048727	Zm00001d010925	0.569755		Zm00001d048729	Zm00001d010655	0.829119		Zm00001d052757	Zm00001d022215	0.537549
				Zm00001d003418	Zm00001d010375	0.890445		Zm00001d048727	Zm00001d011156	0.956617		Zm00001d048729	Zm00001d010726	0.772164		Zm00001d052757	Zm00001d022228	0.604713
				Zm00001d003418	Zm00001d010394	0.898528		Zm00001d048727	Zm00001d011259	0.810762		Zm00001d048729	Zm00001d010805	0.56667		Zm00001d052757	Zm00001d022283	0.626933
				Zm00001d003418	Zm00001d010442	0.99131		Zm00001d048727	Zm00001d011303	0.96568		Zm00001d048729	Zm00001d010911	0.63155		Zm00001d052757	Zm00001d022289	0.670906
				Zm00001d003418	Zm00001d010655	0.798223		Zm00001d048727	Zm00001d011419	0.510553		Zm00001d048729	Zm00001d010925	0.696129		Zm00001d052757	Zm00001d022309	0.52578
				Zm00001d003418	Zm00001d010726	0.751398		Zm00001d048727	Zm00001d011420	0.940322		Zm00001d048729	Zm00001d011156	0.951733		Zm00001d052757	Zm00001d022323	0.513585
				Zm00001d003418	Zm00001d010805	0.53076		Zm00001d048727	Zm00001d011498	0.816827		Zm00001d048729	Zm00001d011259	0.921054		Zm00001d052757	Zm00001d022458	0.641767
				Zm00001d003418	Zm00001d010911	0.644252		Zm00001d048727	Zm00001d011592	0.964377		Zm00001d048729	Zm00001d011303	0.971222		Zm00001d052757	Zm00001d022472	0.756183
				Zm00001d003418	Zm00001d010925	0.570871		Zm00001d048727	Zm00001d011594	0.502276		Zm00001d048729	Zm00001d011419	0.545597		Zm00001d052757	Zm00001d022593	0.586563
				Zm00001d003418	Zm00001d011156	0.973218		Zm00001d048727	Zm00001d011747	0.847817		Zm00001d048729	Zm00001d011420	0.97199		Zm00001d052757	Zm00001d023280	0.678999
				Zm00001d003418	Zm00001d011259	0.827819		Zm00001d048727	Zm00001d012021	0.529939		Zm00001d048729	Zm00001d011498	0.8953		Zm00001d052757	Zm00001d023392	0.645577
				Zm00001d003418	Zm00001d011303	0.99613		Zm00001d048727	Zm00001d012138	0.754847		Zm00001d048729	Zm00001d011592	0.956227		Zm00001d052757	Zm00001d023398	0.685445
				Zm00001d003418	Zm00001d011419	0.57559		Zm00001d048727	Zm00001d012279	0.894726		Zm00001d048729	Zm00001d011594	0.508056		Zm00001d052757	Zm00001d023399	0.608563
				Zm00001d003418	Zm00001d011420	0.970526		Zm00001d048727	Zm00001d012280	0.820231		Zm00001d048729	Zm00001d011643	0.522749		Zm00001d052757	Zm00001d023588	0.799979
				Zm00001d003418	Zm00001d011498	0.824325		Zm00001d048727	Zm00001d012326	0.78832		Zm00001d048729	Zm00001d011747	0.872745		Zm00001d052757	Zm00001d023768	0.503606
				Zm00001d003418	Zm00001d011553	0.505089		Zm00001d048727	Zm00001d012330	0.697658		Zm00001d048729	Zm00001d012021	0.52809		Zm00001d052757	Zm00001d023769	0.549408
				Zm00001d003418	Zm00001d011592	0.98831		Zm00001d048727	Zm00001d012409	0.507505		Zm00001d048729	Zm00001d012138	0.855676		Zm00001d052757	Zm00001d024170	0.5961
				Zm00001d003418	Zm00001d011594	0.538628		Zm00001d048727	Zm00001d012444	0.764084		Zm00001d048729	Zm00001d012279	0.840997		Zm00001d052757	Zm00001d024178	0.697427
				Zm00001d003418	Zm00001d011643	0.561027		Zm00001d048727	Zm00001d012726	0.694946		Zm00001d048729	Zm00001d012280	0.872256		Zm00001d052757	Zm00001d024437	0.599673
				Zm00001d003418	Zm00001d011747	0.902902		Zm00001d048727	Zm00001d012789	0.817307		Zm00001d048729	Zm00001d012326	0.876773		Zm00001d052757	Zm00001d024489	0.625049
				Zm00001d003418	Zm00001d012021	0.512922		Zm00001d048727	Zm00001d012967	0.604428		Zm00001d048729	Zm00001d012330	0.651122		Zm00001d052757	Zm00001d024495	0.558153
				Zm00001d003418	Zm00001d012138	0.771706		Zm00001d048727	Zm00001d012983	0.767811		Zm00001d048729	Zm00001d012409	0.506196		Zm00001d052757	Zm00001d024537	0.552203
				Zm00001d003418	Zm00001d012279	0.852172		Zm00001d048727	Zm00001d013032	0.626018		Zm00001d048729	Zm00001d012444	0.771394		Zm00001d052757	Zm00001d024541	0.548816
				Zm00001d003418	Zm00001d012280	0.827859		Zm00001d048727	Zm00001d013164	0.558427		Zm00001d048729	Zm00001d012726	0.588059		Zm00001d052757	Zm00001d024664	0.62087
				Zm00001d003418	Zm00001d012326	0.783187		Zm00001d048727	Zm00001d013370	0.66342		Zm00001d048729	Zm00001d012789	0.850243		Zm00001d052757	Zm00001d024726	0.582356
				Zm00001d003418	Zm00001d012330	0.67288		Zm00001d048727	Zm00001d013720	0.62585		Zm00001d048729	Zm00001d012967	0.56893		Zm00001d052757	Zm00001d024745	0.669731
				Zm00001d003418	Zm00001d012409	0.510287		Zm00001d048727	Zm00001d013811	0.807255		Zm00001d048729	Zm00001d012983	0.764703		Zm00001d052757	Zm00001d024990	0.670686
				Zm00001d003418	Zm00001d012444	0.739982		Zm00001d048727	Zm00001d013917	0.598961		Zm00001d048729	Zm00001d013032	0.572529		Zm00001d052757	Zm00001d025148	0.73228
				Zm00001d003418	Zm00001d012726	0.62705		Zm00001d048727	Zm00001d013944	0.809069		Zm00001d048729	Zm00001d013164	0.525786		Zm00001d052757	Zm00001d025279	0.515617
				Zm00001d003418	Zm00001d012789	0.85546		Zm00001d048727	Zm00001d014101	0.677379		Zm00001d048729	Zm00001d013370	0.752909		Zm00001d052757	Zm00001d025371	0.578866
				Zm00001d003418	Zm00001d012967	0.587015		Zm00001d048727	Zm00001d014329	0.952721		Zm00001d048729	Zm00001d013720	0.68607		Zm00001d052757	Zm00001d025402	0.680604
				Zm00001d003418	Zm00001d012983	0.812513		Zm00001d048727	Zm00001d014335	0.859681		Zm00001d048729	Zm00001d013811	0.789056		Zm00001d052757	Zm00001d025547	0.739058
				Zm00001d003418	Zm00001d013032	0.567838		Zm00001d048727	Zm00001d014470	0.514268		Zm00001d048729	Zm00001d013917	0.729952		Zm00001d052757	Zm00001d025573	0.563998
				Zm00001d003418	Zm00001d013164	0.556011		Zm00001d048727	Zm00001d014555	0.965815		Zm00001d048729	Zm00001d013944	0.804518		Zm00001d052757	Zm00001d025614	0.53261
				Zm00001d003418	Zm00001d013370	0.6621		Zm00001d048727	Zm00001d014817	0.954707		Zm00001d048729	Zm00001d014101	0.659063		Zm00001d052757	Zm00001d025949	0.600742
				Zm00001d003418	Zm00001d013720	0.657356		Zm00001d048727	Zm00001d014818	0.943768		Zm00001d048729	Zm00001d014329	0.953568		Zm00001d052757	Zm00001d026035	0.638585
				Zm00001d003418	Zm00001d013811	0.808831		Zm00001d048727	Zm00001d014971	0.891123		Zm00001d048729	Zm00001d014335	0.834552		Zm00001d052757	Zm00001d026163	0.727093
				Zm00001d003418	Zm00001d013917	0.592193		Zm00001d048727	Zm00001d014989	0.913674		Zm00001d048729	Zm00001d014351	0.533421		Zm00001d052757	Zm00001d026177	0.530753
				Zm00001d003418	Zm00001d013944	0.804714		Zm00001d048727	Zm00001d015175	0.60985		Zm00001d048729	Zm00001d014470	0.511115		Zm00001d052757	Zm00001d026197	0.647491
				Zm00001d003418	Zm00001d014101	0.657104		Zm00001d048727	Zm00001d015298	0.729396		Zm00001d048729	Zm00001d014555	0.965948		Zm00001d052757	Zm00001d026250	0.62938
				Zm00001d003418	Zm00001d014329	0.974388		Zm00001d048727	Zm00001d015525	0.895924		Zm00001d048729	Zm00001d014817	0.954911		Zm00001d052757	Zm00001d026413	0.621851
				Zm00001d003418	Zm00001d014335	0.88095		Zm00001d048727	Zm00001d015636	0.561114		Zm00001d048729	Zm00001d014818	0.992318		Zm00001d052757	Zm00001d027428	0.642403
				Zm00001d003418	Zm00001d014351	0.520553		Zm00001d048727	Zm00001d016035	0.958914		Zm00001d048729	Zm00001d014971	0.912149		Zm00001d052757	Zm00001d027636	0.554358
				Zm00001d003418	Zm00001d014470	0.536715		Zm00001d048727	Zm00001d016132	0.858473		Zm00001d048729	Zm00001d014989	0.920265		Zm00001d052757	Zm00001d027642	0.537347
				Zm00001d003418	Zm00001d014555	0.992337		Zm00001d048727	Zm00001d016139	0.562275		Zm00001d048729	Zm00001d015175	0.705094		Zm00001d052757	Zm00001d027645	0.512258
				Zm00001d003418	Zm00001d014817	0.991838		Zm00001d048727	Zm00001d016257	0.75022		Zm00001d048729	Zm00001d015298	0.692832		Zm00001d052757	Zm00001d027700	0.71148
				Zm00001d003418	Zm00001d014818	0.957231		Zm00001d048727	Zm00001d016306	0.552165		Zm00001d048729	Zm00001d015525	0.900824		Zm00001d052757	Zm00001d027717	0.761006
				Zm00001d003418	Zm00001d014971	0.890433		Zm00001d048727	Zm00001d016348	0.766644		Zm00001d048729	Zm00001d015636	0.671468		Zm00001d052757	Zm00001d028266	0.517632
				Zm00001d003418	Zm00001d014989	0.94078		Zm00001d048727	Zm00001d016582	0.89963		Zm00001d048729	Zm00001d015884	0.516237		Zm00001d052757	Zm00001d028312	0.518788
				Zm00001d003418	Zm00001d015175	0.594942		Zm00001d048727	Zm00001d016730	0.524263		Zm00001d048729	Zm00001d016035	0.955496		Zm00001d052757	Zm00001d028445	0.583895
				Zm00001d003418	Zm00001d015298	0.758767		Zm00001d048727	Zm00001d016842	0.591024		Zm00001d048729	Zm00001d016132	0.870629		Zm00001d052757	Zm00001d028584	0.52241
				Zm00001d003418	Zm00001d015525	0.929482		Zm00001d048727	Zm00001d016957	0.902432		Zm00001d048729	Zm00001d016139	0.562666		Zm00001d052757	Zm00001d028874	0.727437
				Zm00001d003418	Zm00001d015636	0.589452		Zm00001d048727	Zm00001d017009	0.547463		Zm00001d048729	Zm00001d016257	0.748683		Zm00001d052757	Zm00001d028887	0.680105
				Zm00001d003418	Zm00001d016022	0.516969		Zm00001d048727	Zm00001d017195	0.779991		Zm00001d048729	Zm00001d016306	0.570673		Zm00001d052757	Zm00001d028888	0.6822
				Zm00001d003418	Zm00001d016035	0.977784		Zm00001d048727	Zm00001d017297	0.733372		Zm00001d048729	Zm00001d016348	0.763959		Zm00001d052757	Zm00001d028917	0.670477
				Zm00001d003418	Zm00001d016132	0.896565		Zm00001d048727	Zm00001d017375	0.572508		Zm00001d048729	Zm00001d016582	0.887051		Zm00001d052757	Zm00001d029119	0.664287
				Zm00001d003418	Zm00001d016139	0.567234		Zm00001d048727	Zm00001d017386	0.626498		Zm00001d048729	Zm00001d016730	0.592535		Zm00001d052757	Zm00001d029172	0.577629
				Zm00001d003418	Zm00001d016257	0.77211		Zm00001d048727	Zm00001d017485	0.955855		Zm00001d048729	Zm00001d016842	0.582292		Zm00001d052757	Zm00001d029279	0.669239
				Zm00001d003418	Zm00001d016306	0.596045		Zm00001d048727	Zm00001d017508	0.977469		Zm00001d048729	Zm00001d016957	0.922663		Zm00001d052757	Zm00001d029468	0.577457
				Zm00001d003418	Zm00001d016348	0.807537		Zm00001d048727	Zm00001d017639	0.945897		Zm00001d048729	Zm00001d017009	0.572423		Zm00001d052757	Zm00001d029558	0.582091
				Zm00001d003418	Zm00001d016582	0.90876		Zm00001d048727	Zm00001d017696	0.529502		Zm00001d048729	Zm00001d017195	0.785422		Zm00001d052757	Zm00001d029586	0.547084
				Zm00001d003418	Zm00001d016730	0.570098		Zm00001d048727	Zm00001d017713	0.874468		Zm00001d048729	Zm00001d017297	0.763005		Zm00001d052757	Zm00001d029587	0.579622
				Zm00001d003418	Zm00001d016842	0.63707		Zm00001d048727	Zm00001d017804	0.614995		Zm00001d048729	Zm00001d017375	0.591413		Zm00001d052757	Zm00001d029701	0.752051
				Zm00001d003418	Zm00001d016957	0.951183		Zm00001d048727	Zm00001d018064	0.608192		Zm00001d048729	Zm00001d017386	0.654812		Zm00001d052757	Zm00001d030177	0.670001
				Zm00001d003418	Zm00001d017009	0.571668		Zm00001d048727	Zm00001d018182	0.814762		Zm00001d048729	Zm00001d017485	0.975265		Zm00001d052757	Zm00001d030199	0.66525
				Zm00001d003418	Zm00001d017095	0.527423		Zm00001d048727	Zm00001d018185	0.793452		Zm00001d048729	Zm00001d017508	0.972169		Zm00001d052757	Zm00001d030338	0.531735
				Zm00001d003418	Zm00001d017195	0.790884		Zm00001d048727	Zm00001d018203	0.609894		Zm00001d048729	Zm00001d017639	0.955077		Zm00001d052757	Zm00001d030391	0.698164
				Zm00001d003418	Zm00001d017243	0.526819		Zm00001d048727	Zm00001d018312	0.588789		Zm00001d048729	Zm00001d017696	0.57268		Zm00001d052757	Zm00001d030682	0.514011
				Zm00001d003418	Zm00001d017297	0.74525		Zm00001d048727	Zm00001d018422	0.946069		Zm00001d048729	Zm00001d017713	0.884888		Zm00001d052757	Zm00001d030877	0.692733
				Zm00001d003418	Zm00001d017375	0.559799		Zm00001d048727	Zm00001d018436	0.678503		Zm00001d048729	Zm00001d017804	0.58736		Zm00001d052757	Zm00001d031077	0.752969
				Zm00001d003418	Zm00001d017386	0.687797		Zm00001d048727	Zm00001d018508	0.971529		Zm00001d048729	Zm00001d018064	0.620318		Zm00001d052757	Zm00001d031094	0.515029
				Zm00001d003418	Zm00001d017485	0.979727		Zm00001d048727	Zm00001d018621	0.62006		Zm00001d048729	Zm00001d018182	0.804142		Zm00001d052757	Zm00001d031167	0.508436
				Zm00001d003418	Zm00001d017508	0.993791		Zm00001d048727	Zm00001d018649	0.85749		Zm00001d048729	Zm00001d018185	0.774956		Zm00001d052757	Zm00001d031346	0.599723
				Zm00001d003418	Zm00001d017639	0.981298		Zm00001d048727	Zm00001d018681	0.53609		Zm00001d048729	Zm00001d018203	0.59233		Zm00001d052757	Zm00001d031588	0.605924
				Zm00001d003418	Zm00001d017696	0.575807		Zm00001d048727	Zm00001d018711	0.952578		Zm00001d048729	Zm00001d018281	0.513478		Zm00001d052757	Zm00001d031772	0.706359
				Zm00001d003418	Zm00001d017713	0.899949		Zm00001d048727	Zm00001d018748	0.969303		Zm00001d048729	Zm00001d018312	0.707203		Zm00001d052757	Zm00001d031810	0.565137
				Zm00001d003418	Zm00001d017804	0.581782		Zm00001d048727	Zm00001d018847	0.928777		Zm00001d048729	Zm00001d018422	0.949498		Zm00001d052757	Zm00001d031887	0.516666
				Zm00001d003418	Zm00001d018064	0.660519		Zm00001d048727	Zm00001d018855	0.870264		Zm00001d048729	Zm00001d018436	0.626752		Zm00001d052757	Zm00001d031959	0.699636
				Zm00001d003418	Zm00001d018182	0.868928		Zm00001d048727	Zm00001d019044	0.754878		Zm00001d048729	Zm00001d018508	0.966655		Zm00001d052757	Zm00001d031962	0.580586
				Zm00001d003418	Zm00001d018185	0.851183		Zm00001d048727	Zm00001d019089	0.63551		Zm00001d048729	Zm00001d018621	0.681822		Zm00001d052757	Zm00001d032118	0.622378
				Zm00001d003418	Zm00001d018203	0.616337		Zm00001d048727	Zm00001d019259	0.782042		Zm00001d048729	Zm00001d018649	0.845093		Zm00001d052757	Zm00001d032432	0.593801
				Zm00001d003418	Zm00001d018312	0.567917		Zm00001d048727	Zm00001d019497	0.700922		Zm00001d048729	Zm00001d018681	0.515274		Zm00001d052757	Zm00001d032563	0.746273
				Zm00001d003418	Zm00001d018422	0.971779		Zm00001d048727	Zm00001d020067	0.793361		Zm00001d048729	Zm00001d018711	0.953874		Zm00001d052757	Zm00001d032794	0.726051
				Zm00001d003418	Zm00001d018436	0.646252		Zm00001d048727	Zm00001d020071	0.852083		Zm00001d048729	Zm00001d018748	0.965227		Zm00001d052757	Zm00001d032821	0.501598
				Zm00001d003418	Zm00001d018508	0.9978		Zm00001d048727	Zm00001d020260	0.825422		Zm00001d048729	Zm00001d018847	0.93738		Zm00001d052757	Zm00001d032858	0.6091
				Zm00001d003418	Zm00001d018621	0.658214		Zm00001d048727	Zm00001d020282	0.937996		Zm00001d048729	Zm00001d018855	0.869395		Zm00001d052757	Zm00001d032909	0.549625
				Zm00001d003418	Zm00001d018649	0.891963		Zm00001d048727	Zm00001d020400	0.93146		Zm00001d048729	Zm00001d019044	0.744907		Zm00001d052757	Zm00001d032911	0.588623
				Zm00001d003418	Zm00001d018681	0.568192		Zm00001d048727	Zm00001d020401	0.565614		Zm00001d048729	Zm00001d019049	0.574523		Zm00001d052757	Zm00001d033063	0.597284
				Zm00001d003418	Zm00001d018711	0.988231		Zm00001d048727	Zm00001d020405	0.809258		Zm00001d048729	Zm00001d019089	0.741778		Zm00001d052757	Zm00001d033071	0.586126
				Zm00001d003418	Zm00001d018748	0.99696		Zm00001d048727	Zm00001d020505	0.927208		Zm00001d048729	Zm00001d019259	0.79893		Zm00001d052757	Zm00001d033286	0.679277
				Zm00001d003418	Zm00001d018847	0.975072		Zm00001d048727	Zm00001d020528	0.774683		Zm00001d048729	Zm00001d019497	0.730895		Zm00001d052757	Zm00001d033412	0.584231
				Zm00001d003418	Zm00001d018855	0.913847		Zm00001d048727	Zm00001d020563	0.942371		Zm00001d048729	Zm00001d019937	0.51886		Zm00001d052757	Zm00001d033942	0.752007
				Zm00001d003418	Zm00001d019044	0.790812		Zm00001d048727	Zm00001d020751	0.782639		Zm00001d048729	Zm00001d020067	0.76816		Zm00001d052757	Zm00001d034070	0.574892
				Zm00001d003418	Zm00001d019089	0.612403		Zm00001d048727	Zm00001d020789	0.598578		Zm00001d048729	Zm00001d020071	0.884807		Zm00001d052757	Zm00001d034096	0.581074
				Zm00001d003418	Zm00001d019259	0.770685		Zm00001d048727	Zm00001d020958	0.843779		Zm00001d048729	Zm00001d020260	0.879776		Zm00001d052757	Zm00001d034128	0.671855
				Zm00001d003418	Zm00001d019497	0.75834		Zm00001d048727	Zm00001d020960	0.924788		Zm00001d048729	Zm00001d020282	0.938201		Zm00001d052757	Zm00001d034207	0.754705
				Zm00001d003418	Zm00001d019937	0.525495		Zm00001d048727	Zm00001d020967	0.614174		Zm00001d048729	Zm00001d020400	0.92949		Zm00001d052757	Zm00001d034382	0.620786
				Zm00001d003418	Zm00001d020067	0.824546		Zm00001d048727	Zm00001d021017	0.960025		Zm00001d048729	Zm00001d020401	0.557552		Zm00001d052757	Zm00001d034925	0.587303
				Zm00001d003418	Zm00001d020071	0.889676		Zm00001d048727	Zm00001d021089	0.64834		Zm00001d048729	Zm00001d020405	0.803923		Zm00001d052757	Zm00001d035125	0.597199
				Zm00001d003418	Zm00001d020260	0.828118		Zm00001d048727	Zm00001d021095	0.748224		Zm00001d048729	Zm00001d020505	0.983055		Zm00001d052757	Zm00001d035344	0.555672
				Zm00001d003418	Zm00001d020282	0.948686		Zm00001d048727	Zm00001d021315	0.965097		Zm00001d048729	Zm00001d020528	0.836493		Zm00001d052757	Zm00001d035591	0.601187
				Zm00001d003418	Zm00001d020400	0.971022		Zm00001d048727	Zm00001d021425	0.872652		Zm00001d048729	Zm00001d020563	0.937125		Zm00001d052757	Zm00001d035888	0.705005
				Zm00001d003418	Zm00001d020401	0.588923		Zm00001d048727	Zm00001d021434	0.681713		Zm00001d048729	Zm00001d020751	0.800085		Zm00001d052757	Zm00001d035918	0.509858
				Zm00001d003418	Zm00001d020405	0.863836		Zm00001d048727	Zm00001d021449	0.514488		Zm00001d048729	Zm00001d020789	0.549126		Zm00001d052757	Zm00001d036066	0.672234
				Zm00001d003418	Zm00001d020505	0.947914		Zm00001d048727	Zm00001d021451	0.839755		Zm00001d048729	Zm00001d020958	0.860335		Zm00001d052757	Zm00001d036069	0.718808
				Zm00001d003418	Zm00001d020528	0.789897		Zm00001d048727	Zm00001d021533	0.695116		Zm00001d048729	Zm00001d020960	0.924577		Zm00001d052757	Zm00001d036357	0.563103
				Zm00001d003418	Zm00001d020563	0.976592		Zm00001d048727	Zm00001d021697	0.567557		Zm00001d048729	Zm00001d020967	0.569215		Zm00001d052757	Zm00001d036392	0.553757
				Zm00001d003418	Zm00001d020751	0.804341		Zm00001d048727	Zm00001d021727	0.636074		Zm00001d048729	Zm00001d021017	0.939515		Zm00001d052757	Zm00001d036947	0.703389
				Zm00001d003418	Zm00001d020789	0.588679		Zm00001d048727	Zm00001d021900	0.672592		Zm00001d048729	Zm00001d021089	0.647806		Zm00001d052757	Zm00001d037032	0.724633
				Zm00001d003418	Zm00001d020958	0.869976		Zm00001d048727	Zm00001d021942	0.838808		Zm00001d048729	Zm00001d021095	0.70404		Zm00001d052757	Zm00001d037041	0.895535
				Zm00001d003418	Zm00001d020960	0.966903		Zm00001d048727	Zm00001d021959	0.544426		Zm00001d048729	Zm00001d021315	0.964851		Zm00001d052757	Zm00001d037207	0.675891
				Zm00001d003418	Zm00001d020967	0.589718		Zm00001d048727	Zm00001d021988	0.944419		Zm00001d048729	Zm00001d021425	0.888599		Zm00001d052757	Zm00001d037249	0.62353
				Zm00001d003418	Zm00001d021017	0.955976		Zm00001d048727	Zm00001d022002	0.807811		Zm00001d048729	Zm00001d021434	0.660791		Zm00001d052757	Zm00001d037322	0.703727
				Zm00001d003418	Zm00001d021089	0.638863		Zm00001d048727	Zm00001d022215	0.890747		Zm00001d048729	Zm00001d021449	0.507643		Zm00001d052757	Zm00001d038069	0.676497
				Zm00001d003418	Zm00001d021095	0.746344		Zm00001d048727	Zm00001d022228	0.9634		Zm00001d048729	Zm00001d021451	0.854629		Zm00001d052757	Zm00001d038070	0.587651
				Zm00001d003418	Zm00001d021315	0.996166		Zm00001d048727	Zm00001d022270	0.636844		Zm00001d048729	Zm00001d021533	0.824933		Zm00001d052757	Zm00001d038363	0.548001
				Zm00001d003418	Zm00001d021425	0.909433		Zm00001d048727	Zm00001d022283	0.569552		Zm00001d048729	Zm00001d021664	0.620277		Zm00001d052757	Zm00001d038382	0.712593
				Zm00001d003418	Zm00001d021434	0.70241		Zm00001d048727	Zm00001d022289	0.971079		Zm00001d048729	Zm00001d021697	0.59951		Zm00001d052757	Zm00001d038518	0.559017
				Zm00001d003418	Zm00001d021449	0.522426		Zm00001d048727	Zm00001d022323	0.576412		Zm00001d048729	Zm00001d021727	0.605702		Zm00001d052757	Zm00001d039019	0.566857
				Zm00001d003418	Zm00001d021451	0.881316		Zm00001d048727	Zm00001d022351	0.800777		Zm00001d048729	Zm00001d021832	0.51907		Zm00001d052757	Zm00001d039044	0.576651
				Zm00001d003418	Zm00001d021533	0.699392		Zm00001d048727	Zm00001d022458	0.943295		Zm00001d048729	Zm00001d021900	0.641327		Zm00001d052757	Zm00001d039351	0.632296
				Zm00001d003418	Zm00001d021697	0.624186		Zm00001d048727	Zm00001d022472	0.723774		Zm00001d048729	Zm00001d021942	0.878642		Zm00001d052757	Zm00001d039459	0.503123
				Zm00001d003418	Zm00001d021727	0.642231		Zm00001d048727	Zm00001d022547	0.57559		Zm00001d048729	Zm00001d021959	0.572566		Zm00001d052757	Zm00001d039636	0.535863
				Zm00001d003418	Zm00001d021832	0.532683		Zm00001d048727	Zm00001d022549	0.684562		Zm00001d048729	Zm00001d021988	0.925344		Zm00001d052757	Zm00001d039763	0.560104
				Zm00001d003418	Zm00001d021900	0.665781		Zm00001d048727	Zm00001d022593	0.911041		Zm00001d048729	Zm00001d022002	0.809504		Zm00001d052757	Zm00001d039788	0.68338
				Zm00001d003418	Zm00001d021942	0.884781		Zm00001d048727	Zm00001d022904	0.555597		Zm00001d048729	Zm00001d022215	0.89491		Zm00001d052757	Zm00001d039847	0.622295
				Zm00001d003418	Zm00001d021959	0.60504		Zm00001d048727	Zm00001d023280	0.965666		Zm00001d048729	Zm00001d022228	0.947441		Zm00001d052757	Zm00001d039920	0.548164
				Zm00001d003418	Zm00001d021988	0.966584		Zm00001d048727	Zm00001d023298	0.743668		Zm00001d048729	Zm00001d022270	0.657894		Zm00001d052757	Zm00001d039969	0.759356
				Zm00001d003418	Zm00001d022002	0.83361		Zm00001d048727	Zm00001d023392	0.965145		Zm00001d048729	Zm00001d022283	0.564751		Zm00001d052757	Zm00001d040004	0.666438
				Zm00001d003418	Zm00001d022215	0.939193		Zm00001d048727	Zm00001d023398	0.673429		Zm00001d048729	Zm00001d022289	0.976062		Zm00001d052757	Zm00001d040196	0.654649
				Zm00001d003418	Zm00001d022228	0.957267		Zm00001d048727	Zm00001d023399	0.550891		Zm00001d048729	Zm00001d022323	0.564752		Zm00001d052757	Zm00001d040248	0.609577
				Zm00001d003418	Zm00001d022270	0.645732		Zm00001d048727	Zm00001d023424	0.712058		Zm00001d048729	Zm00001d022351	0.826415		Zm00001d052757	Zm00001d040308	0.66255
				Zm00001d003418	Zm00001d022283	0.55414		Zm00001d048727	Zm00001d023588	0.822779		Zm00001d048729	Zm00001d022458	0.939546		Zm00001d052757	Zm00001d040379	0.655791
				Zm00001d003418	Zm00001d022289	0.998025		Zm00001d048727	Zm00001d023768	0.894581		Zm00001d048729	Zm00001d022472	0.728976		Zm00001d052757	Zm00001d040380	0.688595
				Zm00001d003418	Zm00001d022323	0.581394		Zm00001d048727	Zm00001d023769	0.932522		Zm00001d048729	Zm00001d022547	0.680927		Zm00001d052757	Zm00001d040479	0.606036
				Zm00001d003418	Zm00001d022351	0.846052		Zm00001d048727	Zm00001d023774	0.734108		Zm00001d048729	Zm00001d022549	0.667286		Zm00001d052757	Zm00001d040483	0.667478
				Zm00001d003418	Zm00001d022458	0.979639		Zm00001d048727	Zm00001d024170	0.642491		Zm00001d048729	Zm00001d022593	0.870124		Zm00001d052757	Zm00001d040501	0.570719
				Zm00001d003418	Zm00001d022472	0.781507		Zm00001d048727	Zm00001d024178	0.689002		Zm00001d048729	Zm00001d022904	0.522148		Zm00001d052757	Zm00001d040649	0.605226
				Zm00001d003418	Zm00001d022547	0.599204		Zm00001d048727	Zm00001d024210	0.54976		Zm00001d048729	Zm00001d023280	0.960443		Zm00001d052757	Zm00001d041168	0.662443
				Zm00001d003418	Zm00001d022549	0.701944		Zm00001d048727	Zm00001d024277	0.838083		Zm00001d048729	Zm00001d023298	0.780156		Zm00001d052757	Zm00001d041173	0.743859
				Zm00001d003418	Zm00001d022593	0.916845		Zm00001d048727	Zm00001d024412	0.553565		Zm00001d048729	Zm00001d023392	0.958257		Zm00001d052757	Zm00001d041640	0.679763
				Zm00001d003418	Zm00001d022904	0.52754		Zm00001d048727	Zm00001d024437	0.943794		Zm00001d048729	Zm00001d023398	0.673973		Zm00001d052757	Zm00001d041984	0.703827
				Zm00001d003418	Zm00001d023280	0.997253		Zm00001d048727	Zm00001d024489	0.955948		Zm00001d048729	Zm00001d023399	0.548894		Zm00001d052757	Zm00001d041985	0.752306
				Zm00001d003418	Zm00001d023298	0.796097		Zm00001d048727	Zm00001d024495	0.674544		Zm00001d048729	Zm00001d023424	0.752007		Zm00001d052757	Zm00001d042239	0.551269
				Zm00001d003418	Zm00001d023392	0.990337		Zm00001d048727	Zm00001d024541	0.749176		Zm00001d048729	Zm00001d023588	0.827347		Zm00001d052757	Zm00001d042493	0.550643
				Zm00001d003418	Zm00001d023398	0.66065		Zm00001d048727	Zm00001d024665	0.618006		Zm00001d048729	Zm00001d023768	0.935424		Zm00001d052757	Zm00001d042783	0.624746
				Zm00001d003418	Zm00001d023399	0.53524		Zm00001d048727	Zm00001d024697	0.810902		Zm00001d048729	Zm00001d023769	0.897678		Zm00001d052757	Zm00001d042892	0.620929
				Zm00001d003418	Zm00001d023424	0.673439		Zm00001d048727	Zm00001d024725	0.539071		Zm00001d048729	Zm00001d023774	0.819083		Zm00001d052757	Zm00001d042949	0.532568
				Zm00001d003418	Zm00001d023588	0.831008		Zm00001d048727	Zm00001d024726	0.914939		Zm00001d048729	Zm00001d024170	0.677613		Zm00001d052757	Zm00001d043063	0.676161
				Zm00001d003418	Zm00001d023768	0.912669		Zm00001d048727	Zm00001d024745	0.965922		Zm00001d048729	Zm00001d024178	0.684073		Zm00001d052757	Zm00001d043066	0.686893
				Zm00001d003418	Zm00001d023769	0.945905		Zm00001d048727	Zm00001d024772	0.515871		Zm00001d048729	Zm00001d024210	0.546582		Zm00001d052757	Zm00001d043211	0.571603
				Zm00001d003418	Zm00001d023774	0.778233		Zm00001d048727	Zm00001d024943	0.809385		Zm00001d048729	Zm00001d024277	0.901844		Zm00001d052757	Zm00001d043216	0.549748
				Zm00001d003418	Zm00001d024170	0.644422		Zm00001d048727	Zm00001d024990	0.965629		Zm00001d048729	Zm00001d024412	0.655952		Zm00001d052757	Zm00001d043226	0.668243
				Zm00001d003418	Zm00001d024178	0.676556		Zm00001d048727	Zm00001d025145	0.710057		Zm00001d048729	Zm00001d024437	0.953535		Zm00001d052757	Zm00001d043300	0.601527
				Zm00001d003418	Zm00001d024210	0.585809		Zm00001d048727	Zm00001d025146	0.710723		Zm00001d048729	Zm00001d024489	0.960016		Zm00001d052757	Zm00001d043590	0.664877
				Zm00001d003418	Zm00001d024277	0.842141		Zm00001d048727	Zm00001d025148	0.791923		Zm00001d048729	Zm00001d024495	0.695468		Zm00001d052757	Zm00001d043672	0.602381
				Zm00001d003418	Zm00001d024412	0.567995		Zm00001d048727	Zm00001d025200	0.556912		Zm00001d048729	Zm00001d024541	0.706262		Zm00001d052757	Zm00001d044147	0.610334
				Zm00001d003418	Zm00001d024437	0.969394		Zm00001d048727	Zm00001d025279	0.811164		Zm00001d048729	Zm00001d024597	0.552899		Zm00001d052757	Zm00001d044427	0.566631
				Zm00001d003418	Zm00001d024489	0.977756		Zm00001d048727	Zm00001d025325	0.723826		Zm00001d048729	Zm00001d024665	0.619609		Zm00001d052757	Zm00001d044656	0.903904
				Zm00001d003418	Zm00001d024495	0.677812		Zm00001d048727	Zm00001d025371	0.654883		Zm00001d048729	Zm00001d024697	0.793974		Zm00001d052757	Zm00001d044660	0.724739
				Zm00001d003418	Zm00001d024541	0.756685		Zm00001d048727	Zm00001d025402	0.97142		Zm00001d048729	Zm00001d024725	0.506292		Zm00001d052757	Zm00001d044690	0.62672
				Zm00001d003418	Zm00001d024664	0.546583		Zm00001d048727	Zm00001d025547	0.948362		Zm00001d048729	Zm00001d024726	0.907398		Zm00001d052757	Zm00001d044934	0.713116
				Zm00001d003418	Zm00001d024665	0.662661		Zm00001d048727	Zm00001d025573	0.938151		Zm00001d048729	Zm00001d024745	0.964268		Zm00001d052757	Zm00001d045052	0.673998
				Zm00001d003418	Zm00001d024697	0.823954		Zm00001d048727	Zm00001d025614	0.818982		Zm00001d048729	Zm00001d024772	0.501606		Zm00001d052757	Zm00001d045086	0.678958
				Zm00001d003418	Zm00001d024725	0.530041		Zm00001d048727	Zm00001d025829	0.611526		Zm00001d048729	Zm00001d024943	0.819012		Zm00001d052757	Zm00001d045088	0.665641
				Zm00001d003418	Zm00001d024726	0.930229		Zm00001d048727	Zm00001d025949	0.907951		Zm00001d048729	Zm00001d024990	0.960851		Zm00001d052757	Zm00001d045107	0.727731
				Zm00001d003418	Zm00001d024745	0.997155		Zm00001d048727	Zm00001d026035	0.562036		Zm00001d048729	Zm00001d025145	0.71941		Zm00001d052757	Zm00001d045135	0.647512
				Zm00001d003418	Zm00001d024772	0.525468		Zm00001d048727	Zm00001d026102	0.676952		Zm00001d048729	Zm00001d025146	0.746611		Zm00001d052757	Zm00001d045374	0.74775
				Zm00001d003418	Zm00001d024943	0.860984		Zm00001d048727	Zm00001d026162	0.70743		Zm00001d048729	Zm00001d025148	0.771957		Zm00001d052757	Zm00001d045560	0.555287
				Zm00001d003418	Zm00001d024990	0.981564		Zm00001d048727	Zm00001d026163	0.948882		Zm00001d048729	Zm00001d025200	0.551573		Zm00001d052757	Zm00001d045584	0.744547
				Zm00001d003418	Zm00001d025145	0.736187		Zm00001d048727	Zm00001d026177	0.841139		Zm00001d048729	Zm00001d025279	0.857523		Zm00001d052757	Zm00001d045679	0.668082
				Zm00001d003418	Zm00001d025146	0.758556		Zm00001d048727	Zm00001d026197	0.958326		Zm00001d048729	Zm00001d025325	0.724308		Zm00001d052757	Zm00001d046174	0.694483
				Zm00001d003418	Zm00001d025148	0.778937		Zm00001d048727	Zm00001d026250	0.937051		Zm00001d048729	Zm00001d025371	0.593907		Zm00001d052757	Zm00001d046603	0.739346
				Zm00001d003418	Zm00001d025200	0.598884		Zm00001d048727	Zm00001d026413	0.732657		Zm00001d048729	Zm00001d025402	0.969203		Zm00001d052757	Zm00001d046758	0.792145
				Zm00001d003418	Zm00001d025279	0.852244		Zm00001d048727	Zm00001d026441	0.55112		Zm00001d048729	Zm00001d025547	0.950529		Zm00001d052757	Zm00001d046997	0.588584
				Zm00001d003418	Zm00001d025325	0.742786		Zm00001d048727	Zm00001d026546	0.648197		Zm00001d048729	Zm00001d025573	0.882334		Zm00001d052757	Zm00001d047116	0.541655
				Zm00001d003418	Zm00001d025371	0.630965		Zm00001d048727	Zm00001d027428	0.855644		Zm00001d048729	Zm00001d025614	0.825634		Zm00001d052757	Zm00001d047153	0.603481
				Zm00001d003418	Zm00001d025402	0.999522		Zm00001d048727	Zm00001d027636	0.852821		Zm00001d048729	Zm00001d025829	0.70376		Zm00001d052757	Zm00001d047194	0.676873
				Zm00001d003418	Zm00001d025547	0.984652		Zm00001d048727	Zm00001d027642	0.718849		Zm00001d048729	Zm00001d025949	0.98193		Zm00001d052757	Zm00001d047263	0.739041
				Zm00001d003418	Zm00001d025573	0.925026		Zm00001d048727	Zm00001d027700	0.729009		Zm00001d048729	Zm00001d026035	0.560291		Zm00001d052757	Zm00001d047368	0.594519
				Zm00001d003418	Zm00001d025614	0.878603		Zm00001d048727	Zm00001d027717	0.892091		Zm00001d048729	Zm00001d026102	0.688737		Zm00001d052757	Zm00001d047441	0.536369
				Zm00001d003418	Zm00001d025829	0.622055		Zm00001d048727	Zm00001d027947	0.527707		Zm00001d048729	Zm00001d026162	0.803587		Zm00001d052757	Zm00001d047507	0.655114
				Zm00001d003418	Zm00001d025949	0.920861		Zm00001d048727	Zm00001d027978	0.758844		Zm00001d048729	Zm00001d026163	0.952193		Zm00001d052757	Zm00001d047639	0.80639
				Zm00001d003418	Zm00001d026035	0.550882		Zm00001d048727	Zm00001d027979	0.537739		Zm00001d048729	Zm00001d026177	0.936229		Zm00001d052757	Zm00001d047786	0.589812
				Zm00001d003418	Zm00001d026102	0.706695		Zm00001d048727	Zm00001d028103	0.593242		Zm00001d048729	Zm00001d026197	0.981255		Zm00001d052757	Zm00001d047830	0.810182
				Zm00001d003418	Zm00001d026162	0.702562		Zm00001d048727	Zm00001d028266	0.848872		Zm00001d048729	Zm00001d026250	0.949213		Zm00001d052757	Zm00001d047932	0.67843
				Zm00001d003418	Zm00001d026163	0.972772		Zm00001d048727	Zm00001d028315	0.602993		Zm00001d048729	Zm00001d026413	0.735668		Zm00001d052757	Zm00001d048352	0.569246
				Zm00001d003418	Zm00001d026177	0.853996		Zm00001d048727	Zm00001d028445	0.90146		Zm00001d048729	Zm00001d026441	0.510283		Zm00001d052757	Zm00001d048560	0.583969
				Zm00001d003418	Zm00001d026197	0.986016		Zm00001d048727	Zm00001d028667	0.720404		Zm00001d048729	Zm00001d026546	0.628091		Zm00001d052757	Zm00001d048600	0.644152
				Zm00001d003418	Zm00001d026250	0.965414		Zm00001d048727	Zm00001d028874	0.725617		Zm00001d048729	Zm00001d027428	0.861739		Zm00001d052757	Zm00001d048601	0.546369
				Zm00001d003418	Zm00001d026413	0.728207		Zm00001d048727	Zm00001d028879	0.615844		Zm00001d048729	Zm00001d027636	0.83796		Zm00001d052757	Zm00001d048727	0.65337
				Zm00001d003418	Zm00001d026441	0.541705		Zm00001d048727	Zm00001d028887	0.972147		Zm00001d048729	Zm00001d027642	0.833395		Zm00001d052757	Zm00001d048729	0.647959
				Zm00001d003418	Zm00001d026546	0.666631		Zm00001d048727	Zm00001d028888	0.972533		Zm00001d048729	Zm00001d027645	0.507187		Zm00001d052757	Zm00001d048759	0.501914
				Zm00001d003418	Zm00001d027428	0.881384		Zm00001d048727	Zm00001d028917	0.950511		Zm00001d048729	Zm00001d027700	0.709608		Zm00001d052757	Zm00001d048886	0.648055
				Zm00001d003418	Zm00001d027636	0.87652		Zm00001d048727	Zm00001d029018	0.667739		Zm00001d048729	Zm00001d027717	0.889298		Zm00001d052757	Zm00001d049032	0.608879
				Zm00001d003418	Zm00001d027642	0.706757		Zm00001d048727	Zm00001d029119	0.970395		Zm00001d048729	Zm00001d027947	0.539049		Zm00001d052757	Zm00001d049073	0.571485
				Zm00001d003418	Zm00001d027700	0.705667		Zm00001d048727	Zm00001d029172	0.93697		Zm00001d048729	Zm00001d027978	0.726546		Zm00001d052757	Zm00001d049129	0.741204
				Zm00001d003418	Zm00001d027717	0.895933		Zm00001d048727	Zm00001d029194	0.691557		Zm00001d048729	Zm00001d027979	0.509763		Zm00001d052757	Zm00001d049290	0.622194
				Zm00001d003418	Zm00001d027947	0.584994		Zm00001d048727	Zm00001d029279	0.971322		Zm00001d048729	Zm00001d028103	0.522076		Zm00001d052757	Zm00001d049336	0.64394
				Zm00001d003418	Zm00001d027978	0.788119		Zm00001d048727	Zm00001d029357	0.714079		Zm00001d048729	Zm00001d028266	0.845949		Zm00001d052757	Zm00001d049423	0.541066
				Zm00001d003418	Zm00001d027979	0.562561		Zm00001d048727	Zm00001d029358	0.718061		Zm00001d048729	Zm00001d028315	0.637205		Zm00001d052757	Zm00001d049521	0.660663
				Zm00001d003418	Zm00001d028103	0.568148		Zm00001d048727	Zm00001d029468	0.78672		Zm00001d048729	Zm00001d028445	0.907934		Zm00001d052757	Zm00001d049616	0.596285
				Zm00001d003418	Zm00001d028266	0.877837		Zm00001d048727	Zm00001d029474	0.512766		Zm00001d048729	Zm00001d028667	0.686392		Zm00001d052757	Zm00001d049774	0.606486
				Zm00001d003418	Zm00001d028315	0.673596		Zm00001d048727	Zm00001d029546	0.660696		Zm00001d048729	Zm00001d028862	0.615955		Zm00001d052757	Zm00001d050097	0.617414
				Zm00001d003418	Zm00001d028445	0.929357		Zm00001d048727	Zm00001d029558	0.937111		Zm00001d048729	Zm00001d028874	0.726891		Zm00001d052757	Zm00001d050141	0.537433
				Zm00001d003418	Zm00001d028667	0.741852		Zm00001d048727	Zm00001d029586	0.848718		Zm00001d048729	Zm00001d028879	0.667634		Zm00001d052757	Zm00001d050417	0.574673
				Zm00001d003418	Zm00001d028874	0.712068		Zm00001d048727	Zm00001d029587	0.877565		Zm00001d048729	Zm00001d028887	0.970033		Zm00001d052757	Zm00001d050649	0.551111
				Zm00001d003418	Zm00001d028879	0.659735		Zm00001d048727	Zm00001d029648	0.556789		Zm00001d048729	Zm00001d028888	0.969271		Zm00001d052757	Zm00001d050803	0.597643
				Zm00001d003418	Zm00001d028887	0.99971		Zm00001d048727	Zm00001d029701	0.955163		Zm00001d048729	Zm00001d028917	0.937479		Zm00001d052757	Zm00001d050860	0.65
				Zm00001d003418	Zm00001d028888	0.999641		Zm00001d048727	Zm00001d029703	0.501942		Zm00001d048729	Zm00001d029018	0.674935		Zm00001d052757	Zm00001d051350	0.539916
				Zm00001d003418	Zm00001d028917	0.948042		Zm00001d048727	Zm00001d029903	0.516742		Zm00001d048729	Zm00001d029119	0.987664		Zm00001d052757	Zm00001d051548	0.660058
				Zm00001d003418	Zm00001d029018	0.73002		Zm00001d048727	Zm00001d030174	0.600923		Zm00001d048729	Zm00001d029172	0.931497		Zm00001d052757	Zm00001d051704	0.543029
				Zm00001d003418	Zm00001d029119	0.993678		Zm00001d048727	Zm00001d030177	0.93075		Zm00001d048729	Zm00001d029194	0.666187		Zm00001d052757	Zm00001d051891	0.656521
				Zm00001d003418	Zm00001d029172	0.961204		Zm00001d048727	Zm00001d030180	0.710122		Zm00001d048729	Zm00001d029279	0.979746		Zm00001d052757	Zm00001d051894	0.533376
				Zm00001d003418	Zm00001d029194	0.696641		Zm00001d048727	Zm00001d030199	0.971448		Zm00001d048729	Zm00001d029288	0.562428		Zm00001d052757	Zm00001d052077	0.516554
				Zm00001d003418	Zm00001d029279	0.998067		Zm00001d048727	Zm00001d030338	0.844962		Zm00001d048729	Zm00001d029357	0.72396		Zm00001d052757	Zm00001d052168	0.797523
				Zm00001d003418	Zm00001d029357	0.743735		Zm00001d048727	Zm00001d030391	0.97445		Zm00001d048729	Zm00001d029358	0.734997		Zm00001d052757	Zm00001d052387	0.587856
				Zm00001d003418	Zm00001d029358	0.756109		Zm00001d048727	Zm00001d030682	0.716883		Zm00001d048729	Zm00001d029468	0.80376		Zm00001d052757	Zm00001d052481	0.549452
				Zm00001d003418	Zm00001d029468	0.817114		Zm00001d048727	Zm00001d030877	0.960871		Zm00001d048729	Zm00001d029546	0.594808		Zm00001d052757	Zm00001d052509	0.744597
				Zm00001d003418	Zm00001d029474	0.521809		Zm00001d048727	Zm00001d031077	0.928603		Zm00001d048729	Zm00001d029558	0.938693		Zm00001d052757	Zm00001d052578	0.675449
				Zm00001d003418	Zm00001d029546	0.65412		Zm00001d048727	Zm00001d031346	0.908455		Zm00001d048729	Zm00001d029586	0.859198		Zm00001d052757	Zm00001d052581	0.645905
				Zm00001d003418	Zm00001d029558	0.963931		Zm00001d048727	Zm00001d031588	0.838711		Zm00001d048729	Zm00001d029587	0.89137		Zm00001d052757	Zm00001d052585	0.686401
				Zm00001d003418	Zm00001d029586	0.899356		Zm00001d048727	Zm00001d031772	0.961124		Zm00001d048729	Zm00001d029648	0.556279		Zm00001d052757	Zm00001d052726	0.677469
				Zm00001d003418	Zm00001d029587	0.92683		Zm00001d048727	Zm00001d031779	0.617403		Zm00001d048729	Zm00001d029701	0.955301		Zm00001d052757	Zm00001d052828	0.619316
				Zm00001d003418	Zm00001d029648	0.601907		Zm00001d048727	Zm00001d031811	0.738531		Zm00001d048729	Zm00001d029842	0.53408		Zm00001d052757	Zm00001d052835	0.765851
				Zm00001d003418	Zm00001d029701	0.983759		Zm00001d048727	Zm00001d031815	0.759841		Zm00001d048729	Zm00001d030174	0.644796		Zm00001d052757	Zm00001d052916	0.523432
				Zm00001d003418	Zm00001d029703	0.531711		Zm00001d048727	Zm00001d031887	0.820812		Zm00001d048729	Zm00001d030177	0.93158		Zm00001d052757	Zm00001d052999	0.665965
				Zm00001d003418	Zm00001d030174	0.65608		Zm00001d048727	Zm00001d031926	0.5544		Zm00001d048729	Zm00001d030180	0.770643		Zm00001d052757	Zm00001d053079	0.674959
				Zm00001d003418	Zm00001d030177	0.960162		Zm00001d048727	Zm00001d031959	0.951989		Zm00001d048729	Zm00001d030199	0.977859		Zm00001d052757	Zm00001d053163	0.683684
				Zm00001d003418	Zm00001d030180	0.749076		Zm00001d048727	Zm00001d031962	0.61653		Zm00001d048729	Zm00001d030338	0.943403		Zm00001d052757	Zm00001d053192	0.530188
				Zm00001d003418	Zm00001d030199	0.9983		Zm00001d048727	Zm00001d032118	0.949549		Zm00001d048729	Zm00001d030391	0.972562		Zm00001d052757	Zm00001d053429	0.745304
				Zm00001d003418	Zm00001d030338	0.853258		Zm00001d048727	Zm00001d032287	0.747267		Zm00001d048729	Zm00001d030682	0.715067		Zm00001d052757	Zm00001d053445	0.611568
				Zm00001d003418	Zm00001d030391	0.993002		Zm00001d048727	Zm00001d032408	0.587718		Zm00001d048729	Zm00001d030877	0.967453		Zm00001d052757	Zm00001d053736	0.65361
				Zm00001d003418	Zm00001d030682	0.764025		Zm00001d048727	Zm00001d032432	0.911642		Zm00001d048729	Zm00001d031077	0.935907		Zm00001d052757	Zm00001d053862	0.758834
				Zm00001d003418	Zm00001d030877	0.987099		Zm00001d048727	Zm00001d032563	0.606443		Zm00001d048729	Zm00001d031094	0.543975		Zm00001d052757	Zm00001d053982	0.593808
				Zm00001d003418	Zm00001d031077	0.921014		Zm00001d048727	Zm00001d032724	0.672981		Zm00001d048729	Zm00001d031346	0.908095		Zm00001d052757	Zm00001d054055	0.701028
				Zm00001d003418	Zm00001d031346	0.945706		Zm00001d048727	Zm00001d032753	0.7873		Zm00001d048729	Zm00001d031588	0.889266		Zm00001d052757	Zm00001d054057	0.608033
				Zm00001d003418	Zm00001d031588	0.823964		Zm00001d048727	Zm00001d032791	0.730636		Zm00001d048729	Zm00001d031772	0.930238		Zm00001d052757	Zm00001d054060	0.650623
				Zm00001d003418	Zm00001d031682	0.508844		Zm00001d048727	Zm00001d032794	0.624625		Zm00001d048729	Zm00001d031779	0.624091		Zm00001d052757	Zm00001d054081	0.510941
				Zm00001d003418	Zm00001d031772	0.950695		Zm00001d048727	Zm00001d032858	0.925114		Zm00001d048729	Zm00001d031811	0.802344		Zm00001d052757	ZmCirc07434	0.647001
				Zm00001d003418	Zm00001d031779	0.671293		Zm00001d048727	Zm00001d032888	0.530464		Zm00001d048729	Zm00001d031815	0.780814		Zm00001d052757	ZmCirc07583	0.55533
				Zm00001d003418	Zm00001d031811	0.761439		Zm00001d048727	Zm00001d032909	0.85414		Zm00001d048729	Zm00001d031887	0.842445		Zm00001d052757	ZmLnc-gene0983	0.697948
				Zm00001d003418	Zm00001d031815	0.797269		Zm00001d048727	Zm00001d032911	0.890771		Zm00001d048729	Zm00001d031926	0.618512		Zm00001d052757	ZmLnc-gene3981	0.521176
				Zm00001d003418	Zm00001d031887	0.863256		Zm00001d048727	Zm00001d033071	0.904514		Zm00001d048729	Zm00001d031950	0.575024		Zm00001d052757	ZmLnc-gene4355	0.514708
				Zm00001d003418	Zm00001d031926	0.539612		Zm00001d048727	Zm00001d033286	0.970698		Zm00001d048729	Zm00001d031959	0.956477
				Zm00001d003418	Zm00001d031950	0.532848		Zm00001d048727	Zm00001d033412	0.853363		Zm00001d048729	Zm00001d031962	0.61448
				Zm00001d003418	Zm00001d031959	0.987698		Zm00001d048727	Zm00001d033794	0.547947		Zm00001d048729	Zm00001d032118	0.961948
				Zm00001d003418	Zm00001d031962	0.65554		Zm00001d048727	Zm00001d033848	0.542385		Zm00001d048729	Zm00001d032287	0.718583
				Zm00001d003418	Zm00001d032118	0.977899		Zm00001d048727	Zm00001d033942	0.721602		Zm00001d048729	Zm00001d032408	0.662418
				Zm00001d003418	Zm00001d032287	0.758615		Zm00001d048727	Zm00001d034070	0.728282		Zm00001d048729	Zm00001d032432	0.920269
				Zm00001d003418	Zm00001d032408	0.612548		Zm00001d048727	Zm00001d034096	0.91674		Zm00001d048729	Zm00001d032447	0.512243
				Zm00001d003418	Zm00001d032432	0.959549		Zm00001d048727	Zm00001d034128	0.97054		Zm00001d048729	Zm00001d032563	0.616256
				Zm00001d003418	Zm00001d032447	0.554356		Zm00001d048727	Zm00001d034207	0.909147		Zm00001d048729	Zm00001d032724	0.631141
				Zm00001d003418	Zm00001d032563	0.599055		Zm00001d048727	Zm00001d034382	0.951723		Zm00001d048729	Zm00001d032753	0.791611
				Zm00001d003418	Zm00001d032724	0.679632		Zm00001d048727	Zm00001d034639	0.877948		Zm00001d048729	Zm00001d032791	0.711233
				Zm00001d003418	Zm00001d032753	0.812266		Zm00001d048727	Zm00001d034830	0.628773		Zm00001d048729	Zm00001d032794	0.652311
				Zm00001d003418	Zm00001d032791	0.76667		Zm00001d048727	Zm00001d034925	0.906094		Zm00001d048729	Zm00001d032858	0.927387
				Zm00001d003418	Zm00001d032794	0.678194		Zm00001d048727	Zm00001d035020	0.533003		Zm00001d048729	Zm00001d032888	0.647299
				Zm00001d003418	Zm00001d032858	0.967782		Zm00001d048727	Zm00001d035125	0.918572		Zm00001d048729	Zm00001d032909	0.857794
				Zm00001d003418	Zm00001d032888	0.512061		Zm00001d048727	Zm00001d035133	0.714473		Zm00001d048729	Zm00001d032911	0.894093
				Zm00001d003418	Zm00001d032909	0.90169		Zm00001d048727	Zm00001d035344	0.621289		Zm00001d048729	Zm00001d033071	0.907121
				Zm00001d003418	Zm00001d032911	0.93373		Zm00001d048727	Zm00001d035479	0.721327		Zm00001d048729	Zm00001d033286	0.976097
				Zm00001d003418	Zm00001d033071	0.949138		Zm00001d048727	Zm00001d035591	0.81687		Zm00001d048729	Zm00001d033412	0.851838
				Zm00001d003418	Zm00001d033286	0.998933		Zm00001d048727	Zm00001d035756	0.624892		Zm00001d048729	Zm00001d033794	0.623111
				Zm00001d003418	Zm00001d033412	0.877883		Zm00001d048727	Zm00001d035888	0.966605		Zm00001d048729	Zm00001d033848	0.560497
				Zm00001d003418	Zm00001d033794	0.556691		Zm00001d048727	Zm00001d035918	0.852711		Zm00001d048729	Zm00001d033942	0.70119
				Zm00001d003418	Zm00001d033848	0.515284		Zm00001d048727	Zm00001d036066	0.974918		Zm00001d048729	Zm00001d034070	0.772946
				Zm00001d003418	Zm00001d033942	0.746309		Zm00001d048727	Zm00001d036069	0.969823		Zm00001d048729	Zm00001d034096	0.903265
				Zm00001d003418	Zm00001d034070	0.765445		Zm00001d048727	Zm00001d036357	0.895234		Zm00001d048729	Zm00001d034128	0.967017
				Zm00001d003418	Zm00001d034096	0.948172		Zm00001d048727	Zm00001d036392	0.901845		Zm00001d048729	Zm00001d034207	0.903845
				Zm00001d003418	Zm00001d034128	0.998152		Zm00001d048727	Zm00001d036947	0.857394		Zm00001d048729	Zm00001d034382	0.957177
				Zm00001d003418	Zm00001d034207	0.914721		Zm00001d048727	Zm00001d036975	0.769383		Zm00001d048729	Zm00001d034639	0.863115
				Zm00001d003418	Zm00001d034382	0.986858		Zm00001d048727	Zm00001d037032	0.758514		Zm00001d048729	Zm00001d034830	0.629839
				Zm00001d003418	Zm00001d034639	0.8647		Zm00001d048727	Zm00001d037041	0.814028		Zm00001d048729	Zm00001d034925	0.908544
				Zm00001d003418	Zm00001d034830	0.63666		Zm00001d048727	Zm00001d037182	0.855239		Zm00001d048729	Zm00001d035020	0.529881
				Zm00001d003418	Zm00001d034925	0.94171		Zm00001d048727	Zm00001d037207	0.901642		Zm00001d048729	Zm00001d035125	0.904632
				Zm00001d003418	Zm00001d035020	0.578195		Zm00001d048727	Zm00001d037249	0.596561		Zm00001d048729	Zm00001d035133	0.754592
				Zm00001d003418	Zm00001d035125	0.926127		Zm00001d048727	Zm00001d037298	0.746968		Zm00001d048729	Zm00001d035344	0.630552
				Zm00001d003418	Zm00001d035133	0.792009		Zm00001d048727	Zm00001d037300	0.697775		Zm00001d048729	Zm00001d035479	0.628867
				Zm00001d003418	Zm00001d035344	0.648866		Zm00001d048727	Zm00001d037322	0.900003		Zm00001d048729	Zm00001d035591	0.764468
				Zm00001d003418	Zm00001d035479	0.67252		Zm00001d048727	Zm00001d037542	0.614962		Zm00001d048729	Zm00001d035756	0.618796
				Zm00001d003418	Zm00001d035591	0.773987		Zm00001d048727	Zm00001d037655	0.614793		Zm00001d048729	Zm00001d035888	0.941835
				Zm00001d003418	Zm00001d035647	0.500734		Zm00001d048727	Zm00001d037935	0.569179		Zm00001d048729	Zm00001d035918	0.906017
				Zm00001d003418	Zm00001d035756	0.674577		Zm00001d048727	Zm00001d038069	0.971698		Zm00001d048729	Zm00001d036066	0.967491
				Zm00001d003418	Zm00001d035888	0.976905		Zm00001d048727	Zm00001d038070	0.920382		Zm00001d048729	Zm00001d036069	0.965797
				Zm00001d003418	Zm00001d035918	0.889112		Zm00001d048727	Zm00001d038437	0.663077		Zm00001d048729	Zm00001d036357	0.895916
				Zm00001d003418	Zm00001d036066	0.996872		Zm00001d048727	Zm00001d038518	0.913997		Zm00001d048729	Zm00001d036392	0.966638
				Zm00001d003418	Zm00001d036069	0.990911		Zm00001d048727	Zm00001d038707	0.766687		Zm00001d048729	Zm00001d036947	0.857466
				Zm00001d003418	Zm00001d036357	0.932238		Zm00001d048727	Zm00001d038952	0.675598		Zm00001d048729	Zm00001d036975	0.877879
				Zm00001d003418	Zm00001d036366	0.508508		Zm00001d048727	Zm00001d039019	0.87824		Zm00001d048729	Zm00001d037032	0.752302
				Zm00001d003418	Zm00001d036392	0.917769		Zm00001d048727	Zm00001d039351	0.920892		Zm00001d048729	Zm00001d037041	0.822344
				Zm00001d003418	Zm00001d036947	0.883223		Zm00001d048727	Zm00001d039459	0.658403		Zm00001d048729	Zm00001d037165	0.552099
				Zm00001d003418	Zm00001d036975	0.773803		Zm00001d048727	Zm00001d039487	0.562953		Zm00001d048729	Zm00001d037182	0.876566
				Zm00001d003418	Zm00001d037032	0.75405		Zm00001d048727	Zm00001d039636	0.605632		Zm00001d048729	Zm00001d037207	0.91687
				Zm00001d003418	Zm00001d037041	0.856087		Zm00001d048727	Zm00001d039763	0.504082		Zm00001d048729	Zm00001d037249	0.624506
				Zm00001d003418	Zm00001d037182	0.851615		Zm00001d048727	Zm00001d039788	0.930448		Zm00001d048729	Zm00001d037281	0.518397
				Zm00001d003418	Zm00001d037207	0.890786		Zm00001d048727	Zm00001d039789	0.811769		Zm00001d048729	Zm00001d037298	0.773564
				Zm00001d003418	Zm00001d037249	0.575936		Zm00001d048727	Zm00001d039791	0.718258		Zm00001d048729	Zm00001d037300	0.607079
				Zm00001d003418	Zm00001d037281	0.504354		Zm00001d048727	Zm00001d039847	0.951096		Zm00001d048729	Zm00001d037322	0.9218
				Zm00001d003418	Zm00001d037298	0.808754		Zm00001d048727	Zm00001d039920	0.908443		Zm00001d048729	Zm00001d037336	0.546315
				Zm00001d003418	Zm00001d037300	0.672661		Zm00001d048727	Zm00001d039928	0.627665		Zm00001d048729	Zm00001d037542	0.694082
				Zm00001d003418	Zm00001d037322	0.958414		Zm00001d048727	Zm00001d039942	0.527134		Zm00001d048729	Zm00001d037642	0.533482
				Zm00001d003418	Zm00001d037542	0.609926		Zm00001d048727	Zm00001d039969	0.899232		Zm00001d048729	Zm00001d037655	0.657841
				Zm00001d003418	Zm00001d037655	0.663373		Zm00001d048727	Zm00001d040004	0.968872		Zm00001d048729	Zm00001d037935	0.608439
				Zm00001d003418	Zm00001d037935	0.606698		Zm00001d048727	Zm00001d040231	0.552311		Zm00001d048729	Zm00001d038068	0.604406
				Zm00001d003418	Zm00001d038068	0.534653		Zm00001d048727	Zm00001d040248	0.92332		Zm00001d048729	Zm00001d038069	0.968257
				Zm00001d003418	Zm00001d038069	0.999158		Zm00001d048727	Zm00001d040252	0.833297		Zm00001d048729	Zm00001d038070	0.950915
				Zm00001d003418	Zm00001d038070	0.954804		Zm00001d048727	Zm00001d040308	0.972614		Zm00001d048729	Zm00001d038316	0.506087
				Zm00001d003418	Zm00001d038437	0.687338		Zm00001d048727	Zm00001d040379	0.734216		Zm00001d048729	Zm00001d038437	0.67715
				Zm00001d003418	Zm00001d038518	0.926587		Zm00001d048727	Zm00001d040380	0.961735		Zm00001d048729	Zm00001d038518	0.886336
				Zm00001d003418	Zm00001d038707	0.802746		Zm00001d048727	Zm00001d040479	0.940021		Zm00001d048729	Zm00001d038707	0.766249
				Zm00001d003418	Zm00001d038952	0.653421		Zm00001d048727	Zm00001d040483	0.974134		Zm00001d048729	Zm00001d038952	0.727468
				Zm00001d003418	Zm00001d039019	0.897037		Zm00001d048727	Zm00001d040501	0.917543		Zm00001d048729	Zm00001d039019	0.963358
				Zm00001d003418	Zm00001d039351	0.905366		Zm00001d048727	Zm00001d040581	0.53596		Zm00001d048729	Zm00001d039351	0.873006
				Zm00001d003418	Zm00001d039459	0.731292		Zm00001d048727	Zm00001d040594	0.831168		Zm00001d048729	Zm00001d039459	0.699835
				Zm00001d003418	Zm00001d039487	0.549567		Zm00001d048727	Zm00001d040649	0.914983		Zm00001d048729	Zm00001d039487	0.591191
				Zm00001d003418	Zm00001d039615	0.512546		Zm00001d048727	Zm00001d040652	0.782263		Zm00001d048729	Zm00001d039636	0.611782
				Zm00001d003418	Zm00001d039636	0.605449		Zm00001d048727	Zm00001d040694	0.869031		Zm00001d048729	Zm00001d039763	0.537482
				Zm00001d003418	Zm00001d039788	0.95638		Zm00001d048727	Zm00001d041025	0.688942		Zm00001d048729	Zm00001d039788	0.918105
				Zm00001d003418	Zm00001d039789	0.803326		Zm00001d048727	Zm00001d041168	0.970802		Zm00001d048729	Zm00001d039789	0.767703
				Zm00001d003418	Zm00001d039791	0.757229		Zm00001d048727	Zm00001d041173	0.93107		Zm00001d048729	Zm00001d039791	0.702634
				Zm00001d003418	Zm00001d039847	0.974158		Zm00001d048727	Zm00001d041351	0.743746		Zm00001d048729	Zm00001d039847	0.953767
				Zm00001d003418	Zm00001d039920	0.929074		Zm00001d048727	Zm00001d041573	0.641175		Zm00001d048729	Zm00001d039920	0.965719
				Zm00001d003418	Zm00001d039928	0.698975		Zm00001d048727	Zm00001d041574	0.703109		Zm00001d048729	Zm00001d039928	0.665288
				Zm00001d003418	Zm00001d039942	0.513779		Zm00001d048727	Zm00001d041640	0.969555		Zm00001d048729	Zm00001d039969	0.905338
				Zm00001d003418	Zm00001d039969	0.907587		Zm00001d048727	Zm00001d041656	0.533007		Zm00001d048729	Zm00001d040004	0.98798
				Zm00001d003418	Zm00001d040004	0.99385		Zm00001d048727	Zm00001d041919	0.801208		Zm00001d048729	Zm00001d040231	0.529094
				Zm00001d003418	Zm00001d040231	0.584523		Zm00001d048727	Zm00001d041984	0.97386		Zm00001d048729	Zm00001d040248	0.986579
				Zm00001d003418	Zm00001d040248	0.939206		Zm00001d048727	Zm00001d041985	0.934871		Zm00001d048729	Zm00001d040252	0.767264
				Zm00001d003418	Zm00001d040252	0.820833		Zm00001d048727	Zm00001d042101	0.725622		Zm00001d048729	Zm00001d040277	0.540279
				Zm00001d003418	Zm00001d040308	0.996152		Zm00001d048727	Zm00001d042239	0.882652		Zm00001d048729	Zm00001d040308	0.974102
				Zm00001d003418	Zm00001d040379	0.731088		Zm00001d048727	Zm00001d042493	0.828052		Zm00001d048729	Zm00001d040379	0.732421
				Zm00001d003418	Zm00001d040380	0.994601		Zm00001d048727	Zm00001d042776	0.521868		Zm00001d048729	Zm00001d040380	0.965005
				Zm00001d003418	Zm00001d040479	0.967956		Zm00001d048727	Zm00001d042783	0.943804		Zm00001d048729	Zm00001d040479	0.97704
				Zm00001d003418	Zm00001d040483	0.99906		Zm00001d048727	Zm00001d042814	0.785939		Zm00001d048729	Zm00001d040483	0.966291
				Zm00001d003418	Zm00001d040501	0.951999		Zm00001d048727	Zm00001d042936	0.653355		Zm00001d048729	Zm00001d040501	0.919642
				Zm00001d003418	Zm00001d040581	0.598452		Zm00001d048727	Zm00001d042949	0.77913		Zm00001d048729	Zm00001d040581	0.545927
				Zm00001d003418	Zm00001d040594	0.86279		Zm00001d048727	Zm00001d042964	0.554262		Zm00001d048729	Zm00001d040594	0.896308
				Zm00001d003418	Zm00001d040649	0.953695		Zm00001d048727	Zm00001d043063	0.962451		Zm00001d048729	Zm00001d040649	0.918784
				Zm00001d003418	Zm00001d040652	0.729242		Zm00001d048727	Zm00001d043066	0.896963		Zm00001d048729	Zm00001d040652	0.821775
				Zm00001d003418	Zm00001d040694	0.905683		Zm00001d048727	Zm00001d043211	0.883271		Zm00001d048729	Zm00001d040694	0.861891
				Zm00001d003418	Zm00001d041025	0.665001		Zm00001d048727	Zm00001d043216	0.880245		Zm00001d048729	Zm00001d041025	0.611853
				Zm00001d003418	Zm00001d041168	0.997128		Zm00001d048727	Zm00001d043226	0.644762		Zm00001d048729	Zm00001d041168	0.963786
				Zm00001d003418	Zm00001d041173	0.936973		Zm00001d048727	Zm00001d043300	0.845329		Zm00001d048729	Zm00001d041173	0.921612
				Zm00001d003418	Zm00001d041351	0.655596		Zm00001d048727	Zm00001d043567	0.771686		Zm00001d048729	Zm00001d041351	0.657088
				Zm00001d003418	Zm00001d041573	0.690889		Zm00001d048727	Zm00001d043572	0.64497		Zm00001d048729	Zm00001d041573	0.70259
				Zm00001d003418	Zm00001d041574	0.762417		Zm00001d048727	Zm00001d043590	0.591163		Zm00001d048729	Zm00001d041574	0.747667
				Zm00001d003418	Zm00001d041640	0.999115		Zm00001d048727	Zm00001d043672	0.948308		Zm00001d048729	Zm00001d041640	0.96744
				Zm00001d003418	Zm00001d041919	0.792502		Zm00001d048727	Zm00001d043874	0.702757		Zm00001d048729	Zm00001d041919	0.772044
				Zm00001d003418	Zm00001d041984	0.996481		Zm00001d048727	Zm00001d044031	0.654806		Zm00001d048729	Zm00001d041984	0.969705
				Zm00001d003418	Zm00001d041985	0.945859		Zm00001d048727	Zm00001d044075	0.56018		Zm00001d048729	Zm00001d041985	0.93092
				Zm00001d003418	Zm00001d042101	0.77319		Zm00001d048727	Zm00001d044147	0.882431		Zm00001d048729	Zm00001d042101	0.759841
				Zm00001d003418	Zm00001d042239	0.928252		Zm00001d048727	Zm00001d044656	0.585456		Zm00001d048729	Zm00001d042239	0.900462
				Zm00001d003418	Zm00001d042493	0.831163		Zm00001d048727	Zm00001d044660	0.953969		Zm00001d048729	Zm00001d042493	0.929609
				Zm00001d003418	Zm00001d042776	0.504871		Zm00001d048727	Zm00001d044690	0.663728		Zm00001d048729	Zm00001d042783	0.9524
				Zm00001d003418	Zm00001d042783	0.979722		Zm00001d048727	Zm00001d044732	0.667344		Zm00001d048729	Zm00001d042814	0.899755
				Zm00001d003418	Zm00001d042814	0.795325		Zm00001d048727	Zm00001d044934	0.864431		Zm00001d048729	Zm00001d042928	0.576218
				Zm00001d003418	Zm00001d042928	0.51453		Zm00001d048727	Zm00001d045022	0.874791		Zm00001d048729	Zm00001d042936	0.673689
				Zm00001d003418	Zm00001d042936	0.689494		Zm00001d048727	Zm00001d045052	0.977496		Zm00001d048729	Zm00001d042949	0.752954
				Zm00001d003418	Zm00001d042949	0.763764		Zm00001d048727	Zm00001d045086	0.973467		Zm00001d048729	Zm00001d042964	0.581625
				Zm00001d003418	Zm00001d042964	0.56702		Zm00001d048727	Zm00001d045088	0.968822		Zm00001d048729	Zm00001d043063	0.958632
				Zm00001d003418	Zm00001d043063	0.988583		Zm00001d048727	Zm00001d045107	0.891155		Zm00001d048729	Zm00001d043066	0.919531
				Zm00001d003418	Zm00001d043066	0.948518		Zm00001d048727	Zm00001d045130	0.792786		Zm00001d048729	Zm00001d043211	0.920945
				Zm00001d003418	Zm00001d043211	0.92651		Zm00001d048727	Zm00001d045135	0.955863		Zm00001d048729	Zm00001d043216	0.885893
				Zm00001d003418	Zm00001d043216	0.921871		Zm00001d048727	Zm00001d045173	0.732935		Zm00001d048729	Zm00001d043226	0.651412
				Zm00001d003418	Zm00001d043226	0.627765		Zm00001d048727	Zm00001d045283	0.849348		Zm00001d048729	Zm00001d043300	0.785603
				Zm00001d003418	Zm00001d043300	0.824352		Zm00001d048727	Zm00001d045374	0.668787		Zm00001d048729	Zm00001d043567	0.812068
				Zm00001d003418	Zm00001d043567	0.798587		Zm00001d048727	Zm00001d045560	0.873718		Zm00001d048729	Zm00001d043572	0.624396
				Zm00001d003418	Zm00001d043572	0.675829		Zm00001d048727	Zm00001d045584	0.923781		Zm00001d048729	Zm00001d043590	0.605809
				Zm00001d003418	Zm00001d043590	0.579101		Zm00001d048727	Zm00001d045644	0.516543		Zm00001d048729	Zm00001d043672	0.980332
				Zm00001d003418	Zm00001d043672	0.968889		Zm00001d048727	Zm00001d045679	0.929693		Zm00001d048729	Zm00001d043713	0.601133
				Zm00001d003418	Zm00001d043874	0.715215		Zm00001d048727	Zm00001d045722	0.809754		Zm00001d048729	Zm00001d043874	0.69124
				Zm00001d003418	Zm00001d044031	0.641182		Zm00001d048727	Zm00001d045862	0.612842		Zm00001d048729	Zm00001d044031	0.779797
				Zm00001d003418	Zm00001d044075	0.544386		Zm00001d048727	Zm00001d045931	0.84802		Zm00001d048729	Zm00001d044075	0.529175
				Zm00001d003418	Zm00001d044147	0.92811		Zm00001d048727	Zm00001d046029	0.669953		Zm00001d048729	Zm00001d044147	0.897522
				Zm00001d003418	Zm00001d044656	0.625317		Zm00001d048727	Zm00001d046174	0.958336		Zm00001d048729	Zm00001d044656	0.624016
				Zm00001d003418	Zm00001d044660	0.968293		Zm00001d048727	Zm00001d046288	0.793018		Zm00001d048729	Zm00001d044660	0.97001
				Zm00001d003418	Zm00001d044690	0.702712		Zm00001d048727	Zm00001d046496	0.590941		Zm00001d048729	Zm00001d044690	0.704423
				Zm00001d003418	Zm00001d044732	0.709255		Zm00001d048727	Zm00001d046603	0.94805		Zm00001d048729	Zm00001d044732	0.682929
				Zm00001d003418	Zm00001d044934	0.887874		Zm00001d048727	Zm00001d046758	0.595803		Zm00001d048729	Zm00001d044739	0.503564
				Zm00001d003418	Zm00001d045022	0.839786		Zm00001d048727	Zm00001d046997	0.694012		Zm00001d048729	Zm00001d044934	0.845838
				Zm00001d003418	Zm00001d045052	0.990465		Zm00001d048727	Zm00001d047089	0.518672		Zm00001d048729	Zm00001d045022	0.804884
				Zm00001d003418	Zm00001d045086	0.999601		Zm00001d048727	Zm00001d047113	0.57814		Zm00001d048729	Zm00001d045052	0.977443
				Zm00001d003418	Zm00001d045088	0.997024		Zm00001d048727	Zm00001d047116	0.833681		Zm00001d048729	Zm00001d045086	0.968701
				Zm00001d003418	Zm00001d045107	0.885132		Zm00001d048727	Zm00001d047153	0.845728		Zm00001d048729	Zm00001d045088	0.964133
				Zm00001d003418	Zm00001d045130	0.831512		Zm00001d048727	Zm00001d047194	0.970911		Zm00001d048729	Zm00001d045107	0.896869
				Zm00001d003418	Zm00001d045135	0.991541		Zm00001d048727	Zm00001d047263	0.894842		Zm00001d048729	Zm00001d045130	0.814201
				Zm00001d003418	Zm00001d045173	0.734038		Zm00001d048727	Zm00001d047330	0.573502		Zm00001d048729	Zm00001d045135	0.952072
				Zm00001d003418	Zm00001d045283	0.859709		Zm00001d048727	Zm00001d047334	0.757805		Zm00001d048729	Zm00001d045173	0.834766
				Zm00001d003418	Zm00001d045374	0.660901		Zm00001d048727	Zm00001d047368	0.76783		Zm00001d048729	Zm00001d045283	0.857052
				Zm00001d003418	Zm00001d045560	0.899215		Zm00001d048727	Zm00001d047441	0.903727		Zm00001d048729	Zm00001d045374	0.683215
				Zm00001d003418	Zm00001d045584	0.942359		Zm00001d048727	Zm00001d047507	0.808567		Zm00001d048729	Zm00001d045560	0.877228
				Zm00001d003418	Zm00001d045644	0.570282		Zm00001d048727	Zm00001d047514	0.583932		Zm00001d048729	Zm00001d045584	0.902632
				Zm00001d003418	Zm00001d045679	0.972346		Zm00001d048727	Zm00001d047639	0.895725		Zm00001d048729	Zm00001d045644	0.521813
				Zm00001d003418	Zm00001d045722	0.862781		Zm00001d048727	Zm00001d047644	0.696825		Zm00001d048729	Zm00001d045679	0.930501
				Zm00001d003418	Zm00001d045862	0.63871		Zm00001d048727	Zm00001d047775	0.578032		Zm00001d048729	Zm00001d045722	0.874567
				Zm00001d003418	Zm00001d045931	0.859739		Zm00001d048727	Zm00001d047786	0.942052		Zm00001d048729	Zm00001d045862	0.680315
				Zm00001d003418	Zm00001d046029	0.668684		Zm00001d048727	Zm00001d047830	0.811474		Zm00001d048729	Zm00001d045931	0.882322
				Zm00001d003418	Zm00001d046174	0.981765		Zm00001d048727	Zm00001d047900	0.73551		Zm00001d048729	Zm00001d046029	0.65361
				Zm00001d003418	Zm00001d046186	0.526874		Zm00001d048727	Zm00001d047932	0.973844		Zm00001d048729	Zm00001d046174	0.962821
				Zm00001d003418	Zm00001d046204	0.513396		Zm00001d048727	Zm00001d048352	0.904685		Zm00001d048729	Zm00001d046288	0.759671
				Zm00001d003418	Zm00001d046288	0.809223		Zm00001d048727	Zm00001d048387	0.540612		Zm00001d048729	Zm00001d046496	0.634734
				Zm00001d003418	Zm00001d046496	0.644166		Zm00001d048727	Zm00001d048513	0.518124		Zm00001d048729	Zm00001d046603	0.947244
				Zm00001d003418	Zm00001d046603	0.959299		Zm00001d048727	Zm00001d048560	0.504214		Zm00001d048729	Zm00001d046758	0.582062
				Zm00001d003418	Zm00001d046758	0.613883		Zm00001d048727	Zm00001d048600	0.950149		Zm00001d048729	Zm00001d046997	0.793643
				Zm00001d003418	Zm00001d046805	0.515862		Zm00001d048727	Zm00001d048601	0.899197		Zm00001d048729	Zm00001d047089	0.540167
				Zm00001d003418	Zm00001d046993	0.517537		Zm00001d048727	Zm00001d048729	0.957264		Zm00001d048729	Zm00001d047113	0.590417
				Zm00001d003418	Zm00001d046997	0.683932		Zm00001d048727	Zm00001d048886	0.972463		Zm00001d048729	Zm00001d047116	0.880706
				Zm00001d003418	Zm00001d047050	0.525659		Zm00001d048727	Zm00001d049031	0.837868		Zm00001d048729	Zm00001d047153	0.816592
				Zm00001d003418	Zm00001d047089	0.5133		Zm00001d048727	Zm00001d049032	0.91944		Zm00001d048729	Zm00001d047194	0.972127
				Zm00001d003418	Zm00001d047113	0.582462		Zm00001d048727	Zm00001d049073	0.846053		Zm00001d048729	Zm00001d047263	0.885322
				Zm00001d003418	Zm00001d047116	0.841055		Zm00001d048727	Zm00001d049129	0.902551		Zm00001d048729	Zm00001d047330	0.582246
				Zm00001d003418	Zm00001d047153	0.820596		Zm00001d048727	Zm00001d049154	0.66303		Zm00001d048729	Zm00001d047331	0.587264
				Zm00001d003418	Zm00001d047194	0.999369		Zm00001d048727	Zm00001d049290	0.860275		Zm00001d048729	Zm00001d047334	0.773216
				Zm00001d003418	Zm00001d047263	0.915973		Zm00001d048727	Zm00001d049336	0.590634		Zm00001d048729	Zm00001d047368	0.805614
				Zm00001d003418	Zm00001d047330	0.613022		Zm00001d048727	Zm00001d049423	0.942612		Zm00001d048729	Zm00001d047441	0.955744
				Zm00001d003418	Zm00001d047331	0.511077		Zm00001d048727	Zm00001d049428	0.634142		Zm00001d048729	Zm00001d047507	0.889149
				Zm00001d003418	Zm00001d047334	0.800485		Zm00001d048727	Zm00001d049431	0.767498		Zm00001d048729	Zm00001d047514	0.513679
				Zm00001d003418	Zm00001d047368	0.822478		Zm00001d048727	Zm00001d049433	0.828425		Zm00001d048729	Zm00001d047639	0.867237
				Zm00001d003418	Zm00001d047441	0.930024		Zm00001d048727	Zm00001d049435	0.688997		Zm00001d048729	Zm00001d047644	0.774279
				Zm00001d003418	Zm00001d047507	0.80745		Zm00001d048727	Zm00001d049437	0.505992		Zm00001d048729	Zm00001d047698	0.556895
				Zm00001d003418	Zm00001d047514	0.531504		Zm00001d048727	Zm00001d049438	0.804907		Zm00001d048729	Zm00001d047775	0.72188
				Zm00001d003418	Zm00001d047639	0.884086		Zm00001d048727	Zm00001d049521	0.625399		Zm00001d048729	Zm00001d047786	0.941753
				Zm00001d003418	Zm00001d047644	0.743169		Zm00001d048727	Zm00001d049616	0.918034		Zm00001d048729	Zm00001d047830	0.821032
				Zm00001d003418	Zm00001d047698	0.551672		Zm00001d048727	Zm00001d049770	0.517655		Zm00001d048729	Zm00001d047900	0.73192
				Zm00001d003418	Zm00001d047775	0.583954		Zm00001d048727	Zm00001d049774	0.688958		Zm00001d048729	Zm00001d047932	0.97345
				Zm00001d003418	Zm00001d047786	0.958527		Zm00001d048727	Zm00001d049781	0.794516		Zm00001d048729	Zm00001d048352	0.957416
				Zm00001d003418	Zm00001d047830	0.867944		Zm00001d048727	Zm00001d050097	0.949517		Zm00001d048729	Zm00001d048387	0.627487
				Zm00001d003418	Zm00001d047900	0.739511		Zm00001d048727	Zm00001d050141	0.918039		Zm00001d048729	Zm00001d048513	0.608405
				Zm00001d003418	Zm00001d047932	0.999413		Zm00001d048727	Zm00001d050211	0.571331		Zm00001d048729	Zm00001d048600	0.966304
				Zm00001d003418	Zm00001d048352	0.926317		Zm00001d048727	Zm00001d050371	0.770432		Zm00001d048729	Zm00001d048601	0.922584
				Zm00001d003418	Zm00001d048387	0.606061		Zm00001d048727	Zm00001d050417	0.928979		Zm00001d048729	Zm00001d048727	0.957264
				Zm00001d003418	Zm00001d048513	0.524502		Zm00001d048727	Zm00001d050600	0.537361		Zm00001d048729	Zm00001d048886	0.952961
				Zm00001d003418	Zm00001d048600	0.985668		Zm00001d048727	Zm00001d050798	0.585639		Zm00001d048729	Zm00001d049031	0.845176
				Zm00001d003418	Zm00001d048601	0.930458		Zm00001d048727	Zm00001d050803	0.910077		Zm00001d048729	Zm00001d049032	0.927139
				Zm00001d003418	Zm00001d048727	0.972737		Zm00001d048727	Zm00001d050805	0.599979		Zm00001d048729	Zm00001d049073	0.833581
				Zm00001d003418	Zm00001d048729	0.969086		Zm00001d048727	Zm00001d050860	0.96938		Zm00001d048729	Zm00001d049129	0.899033
				Zm00001d003418	Zm00001d048886	0.977905		Zm00001d048727	Zm00001d050897	0.76309		Zm00001d048729	Zm00001d049154	0.65842
				Zm00001d003418	Zm00001d049031	0.870913		Zm00001d048727	Zm00001d051117	0.732461		Zm00001d048729	Zm00001d049290	0.85181
				Zm00001d003418	Zm00001d049032	0.9581		Zm00001d048727	Zm00001d051350	0.965952		Zm00001d048729	Zm00001d049336	0.586393
				Zm00001d003418	Zm00001d049073	0.872539		Zm00001d048727	Zm00001d051397	0.590766		Zm00001d048729	Zm00001d049423	0.892879
				Zm00001d003418	Zm00001d049129	0.91307		Zm00001d048727	Zm00001d051473	0.819578		Zm00001d048729	Zm00001d049428	0.550554
				Zm00001d003418	Zm00001d049154	0.686472		Zm00001d048727	Zm00001d051492	0.752539		Zm00001d048729	Zm00001d049431	0.699574
				Zm00001d003418	Zm00001d049290	0.890487		Zm00001d048727	Zm00001d051659	0.620413		Zm00001d048729	Zm00001d049433	0.757478
				Zm00001d003418	Zm00001d049336	0.574571		Zm00001d048727	Zm00001d051704	0.870136		Zm00001d048729	Zm00001d049435	0.604283
				Zm00001d003418	Zm00001d049423	0.93568		Zm00001d048727	Zm00001d051891	0.514943		Zm00001d048729	Zm00001d049438	0.724446
				Zm00001d003418	Zm00001d049428	0.59102		Zm00001d048727	Zm00001d051894	0.839253		Zm00001d048729	Zm00001d049521	0.620047
				Zm00001d003418	Zm00001d049431	0.742795		Zm00001d048727	Zm00001d052077	0.540577		Zm00001d048729	Zm00001d049616	0.982258
				Zm00001d003418	Zm00001d049433	0.80554		Zm00001d048727	Zm00001d052168	0.53427		Zm00001d048729	Zm00001d049774	0.705568
				Zm00001d003418	Zm00001d049435	0.661211		Zm00001d048727	Zm00001d052299	0.698102		Zm00001d048729	Zm00001d049781	0.851949
				Zm00001d003418	Zm00001d049438	0.768708		Zm00001d048727	Zm00001d052331	0.54281		Zm00001d048729	Zm00001d050097	0.934578
				Zm00001d003418	Zm00001d049521	0.61221		Zm00001d048727	Zm00001d052387	0.916949		Zm00001d048729	Zm00001d050141	0.953489
				Zm00001d003418	Zm00001d049616	0.942678		Zm00001d048727	Zm00001d052390	0.734706		Zm00001d048729	Zm00001d050211	0.573445
				Zm00001d003418	Zm00001d049774	0.678635		Zm00001d048727	Zm00001d052481	0.877931		Zm00001d048729	Zm00001d050371	0.683372
				Zm00001d003418	Zm00001d049781	0.815083		Zm00001d048727	Zm00001d052509	0.954466		Zm00001d048729	Zm00001d050417	0.921725
				Zm00001d003418	Zm00001d050097	0.966784		Zm00001d048727	Zm00001d052578	0.953276		Zm00001d048729	Zm00001d050600	0.574376
				Zm00001d003418	Zm00001d050141	0.934393		Zm00001d048727	Zm00001d052581	0.854362		Zm00001d048729	Zm00001d050798	0.584195
				Zm00001d003418	Zm00001d050211	0.597902		Zm00001d048727	Zm00001d052585	0.96812		Zm00001d048729	Zm00001d050803	0.889204
				Zm00001d003418	Zm00001d050371	0.714309		Zm00001d048727	Zm00001d052726	0.969662		Zm00001d048729	Zm00001d050805	0.588459
				Zm00001d003418	Zm00001d050417	0.955237		Zm00001d048727	Zm00001d052757	0.65337		Zm00001d048729	Zm00001d050860	0.963746
				Zm00001d003418	Zm00001d050600	0.585847		Zm00001d048727	Zm00001d052828	0.753896		Zm00001d048729	Zm00001d050897	0.791454
				Zm00001d003418	Zm00001d050649	0.522318		Zm00001d048727	Zm00001d052835	0.811661		Zm00001d048729	Zm00001d051117	0.634188
				Zm00001d003418	Zm00001d050798	0.625254		Zm00001d048727	Zm00001d052916	0.850457		Zm00001d048729	Zm00001d051350	0.924568
				Zm00001d003418	Zm00001d050803	0.934118		Zm00001d048727	Zm00001d052934	0.509295		Zm00001d048729	Zm00001d051397	0.677038
				Zm00001d003418	Zm00001d050805	0.617455		Zm00001d048727	Zm00001d052999	0.959124		Zm00001d048729	Zm00001d051473	0.826048
				Zm00001d003418	Zm00001d050860	0.99585		Zm00001d048727	Zm00001d053079	0.969915		Zm00001d048729	Zm00001d051492	0.734164
				Zm00001d003418	Zm00001d050897	0.816498		Zm00001d048727	Zm00001d053145	0.697255		Zm00001d048729	Zm00001d051659	0.625284
				Zm00001d003418	Zm00001d051117	0.665204		Zm00001d048727	Zm00001d053163	0.912556		Zm00001d048729	Zm00001d051704	0.934923
				Zm00001d003418	Zm00001d051350	0.938477		Zm00001d048727	Zm00001d053192	0.828863		Zm00001d048729	Zm00001d051791	0.625658
				Zm00001d003418	Zm00001d051397	0.616762		Zm00001d048727	Zm00001d053429	0.707307		Zm00001d048729	Zm00001d051891	0.537523
				Zm00001d003418	Zm00001d051473	0.859613		Zm00001d048727	Zm00001d053445	0.941676		Zm00001d048729	Zm00001d051894	0.885565
				Zm00001d003418	Zm00001d051492	0.75486		Zm00001d048727	Zm00001d053736	0.953892		Zm00001d048729	Zm00001d052077	0.635885
				Zm00001d003418	Zm00001d051548	0.535041		Zm00001d048727	Zm00001d053781	0.784727		Zm00001d048729	Zm00001d052102	0.506883
				Zm00001d003418	Zm00001d051659	0.650475		Zm00001d048727	Zm00001d053862	0.837764		Zm00001d048729	Zm00001d052168	0.552421
				Zm00001d003418	Zm00001d051704	0.902766		Zm00001d048727	Zm00001d053918	0.593882		Zm00001d048729	Zm00001d052299	0.676113
				Zm00001d003418	Zm00001d051891	0.548226		Zm00001d048727	Zm00001d053982	0.514733		Zm00001d048729	Zm00001d052331	0.566171
				Zm00001d003418	Zm00001d051894	0.869056		Zm00001d048727	Zm00001d054055	0.971667		Zm00001d048729	Zm00001d052386	0.505677
				Zm00001d003418	Zm00001d052077	0.522717		Zm00001d048727	Zm00001d054057	0.929026		Zm00001d048729	Zm00001d052387	0.915033
				Zm00001d003418	Zm00001d052168	0.539113		Zm00001d048727	Zm00001d054060	0.914211		Zm00001d048729	Zm00001d052390	0.743556
				Zm00001d003418	Zm00001d052299	0.693588		Zm00001d048727	Zm00001d054081	0.915298		Zm00001d048729	Zm00001d052481	0.885823
				Zm00001d003418	Zm00001d052331	0.545953		Zm00001d048727	ZmCirc04698	0.678648		Zm00001d048729	Zm00001d052509	0.977177
				Zm00001d003418	Zm00001d052386	0.537565		Zm00001d048727	ZmCirc05086	0.534115		Zm00001d048729	Zm00001d052578	0.971707
				Zm00001d003418	Zm00001d052387	0.961849		Zm00001d048727	ZmCirc07434	0.542786		Zm00001d048729	Zm00001d052581	0.941535
				Zm00001d003418	Zm00001d052390	0.77135		Zm00001d048727	ZmLnc-gene3981	0.828285		Zm00001d048729	Zm00001d052585	0.968453
				Zm00001d003418	Zm00001d052481	0.904916		Zm00001d048727	ZmLnc-gene4355	0.875909		Zm00001d048729	Zm00001d052726	0.965838
				Zm00001d003418	Zm00001d052509	0.98064		Zm00001d048727	ZmLnc-gene5089	0.570519		Zm00001d048729	Zm00001d052757	0.647959
				Zm00001d003418	Zm00001d052578	0.983972		Zm00001d048727	ZmLnc-gene9381	0.576085		Zm00001d048729	Zm00001d052828	0.685562
				Zm00001d003418	Zm00001d052581	0.861377		Zm00001d048727	ZmsRNA008772	0.629196		Zm00001d048729	Zm00001d052835	0.812229
				Zm00001d003418	Zm00001d052585	0.996695		Zm00001d048727	ZmsRNA176137	0.736835		Zm00001d048729	Zm00001d052916	0.838743
				Zm00001d003418	Zm00001d052726	0.998768						Zm00001d048729	Zm00001d052934	0.524844
				Zm00001d003418	Zm00001d052757	0.678786						Zm00001d048729	Zm00001d052999	0.953882
				Zm00001d003418	Zm00001d052828	0.686666						Zm00001d048729	Zm00001d053079	0.968504
				Zm00001d003418	Zm00001d052835	0.812423						Zm00001d048729	Zm00001d053145	0.619058
				Zm00001d003418	Zm00001d052916	0.885684						Zm00001d048729	Zm00001d053163	0.915903
				Zm00001d003418	Zm00001d052934	0.536118						Zm00001d048729	Zm00001d053192	0.833621
				Zm00001d003418	Zm00001d052999	0.988429						Zm00001d048729	Zm00001d053429	0.681863
				Zm00001d003418	Zm00001d053079	0.998544						Zm00001d048729	Zm00001d053445	0.954968
				Zm00001d003418	Zm00001d053145	0.635632						Zm00001d048729	Zm00001d053736	0.955452
				Zm00001d003418	Zm00001d053163	0.936364						Zm00001d048729	Zm00001d053781	0.802178
				Zm00001d003418	Zm00001d053192	0.875363						Zm00001d048729	Zm00001d053862	0.86205
				Zm00001d003418	Zm00001d053429	0.683678						Zm00001d048729	Zm00001d053918	0.634847
				Zm00001d003418	Zm00001d053445	0.939751						Zm00001d048729	Zm00001d053982	0.514638
				Zm00001d003418	Zm00001d053736	0.985627						Zm00001d048729	Zm00001d054055	0.950913
				Zm00001d003418	Zm00001d053781	0.788466						Zm00001d048729	Zm00001d054057	0.926286
				Zm00001d003418	Zm00001d053862	0.894313						Zm00001d048729	Zm00001d054060	0.901315
				Zm00001d003418	Zm00001d053918	0.612845						Zm00001d048729	Zm00001d054081	0.847934
				Zm00001d003418	Zm00001d054055	0.980661						Zm00001d048729	ZmCirc04698	0.642717
				Zm00001d003418	Zm00001d054057	0.969057						Zm00001d048729	ZmCirc05086	0.502041
				Zm00001d003418	Zm00001d054060	0.946292						Zm00001d048729	ZmCirc07434	0.564002
				Zm00001d003418	Zm00001d054081	0.863877						Zm00001d048729	ZmLnc-gene0496	0.500386
				Zm00001d003418	ZmCirc04698	0.701099						Zm00001d048729	ZmLnc-gene1188	0.531786
				Zm00001d003418	ZmCirc05086	0.535048						Zm00001d048729	ZmLnc-gene3981	0.782661
				Zm00001d003418	ZmCirc07434	0.576265						Zm00001d048729	ZmLnc-gene4355	0.828392
				Zm00001d003418	ZmLnc-gene0496	0.527674						Zm00001d048729	ZmLnc-gene5089	0.597636
				Zm00001d003418	ZmLnc-gene0983	0.502133						Zm00001d048729	ZmLnc-gene7087	0.56113
				Zm00001d003418	ZmLnc-gene3769	0.533223						Zm00001d048729	ZmLnc-gene9381	0.541383
				Zm00001d003418	ZmLnc-gene3981	0.813753						Zm00001d048729	ZmsRNA008772	0.628206
				Zm00001d003418	ZmLnc-gene4355	0.866248						Zm00001d048729	ZmsRNA176137	0.756566
				Zm00001d003418	ZmLnc-gene5089	0.523764
				Zm00001d003418	ZmLnc-gene7087	0.54639
				Zm00001d003418	ZmLnc-gene9381	0.581739
				Zm00001d003418	ZmsRNA008772	0.635998
				Zm00001d003418	ZmsRNA176137	0.807689
